# Supplementary material for: Tumor-associated macrophages promote chemoresistance to Paclitaxel via activating NOTCH2-JAG1 juxtacrine signaling
Source: Mol Cancer. 2026 Jan 10;25:135. doi: 10.1186/s12943-025-02546-w (PMC13191955; doi:10.1186/s12943-025-02546-w)
Supplement: Supplementary file 1 — Supplementary Material 1. [file 12943_2025_2546_MOESM1_ESM.xlsx]

## Sheet: Sheet1
					Notch2(H-Score)
Number	Age	Histologic subtypes	Chemotherapy regimens	PFS(months)	Primary	Recurrent
1	54	HGSO-IIC	Taxane and platinum	43	0.33	10
2	61	HGSO-IIC	Taxane and platinum	59	0.16	4
3	55	HGSO-IIIC	Taxane and platinum	12	0.833333	3.5
4	51	HGSO-IIIC	Taxane and platinum	5	0	10
5	46	HGSO-IIIC	Taxane and platinum	5	2	1.6
6	47	HGSO-IIIC	Taxane and platinum	14	2.3	9.3
7	62	HGSO-IIIC	Taxane and platinum	14	3	5.3
8	57	HGSO-IIIC	Taxane and platinum	2	3	8.66
9	61	HGSO-IIIC	Taxane and platinum	14	3.5	4.8
10	66	HGSO-IIIC	Taxane and platinum	11	2.3	8.6
11	55	HGSO-IIIC	Taxane and platinum	23	0.33	5.33
12	52	HGSO-IIIC	Taxane and platinum	64	0	2
13	49	HGSO-IIIC	Taxane and platinum	30	3	4.66
14	45	HGSO-IIIC	Taxane and platinum	14	4.8	6.4
15	49	HGSO-IIIC	Taxane and platinum	2	0	4
16	59	HGSO-IIIC	Taxane and platinum	2	3.2	5.33333
17	48	HGSO-IIIC	Taxane and platinum	2	1.6	6.4
18	63	HGSO-IIIC	Taxane and platinum	20	1.6	3
19	56	HGSO-IIIC	Taxane and platinum	57	2.4	9.6
20	46	HGSO-IIIC	Taxane and platinum	24	2	1.6
21	58	HGSO-IIIC	Taxane and platinum	2	3	5.3
22	55	HGSO-IIIC	Taxane and platinum	1	5	6.2
23	51	HGSO-IIIC	Taxane and platinum	24	0.5	8
24	52	HGSO-IIIC	Taxane and platinum	18	0.5	9.2
25	47	HGSO-IIIC	Taxane and platinum	2	2.1	10
26	54	HGSO-IIIC	Taxane and platinum	27	3.2	2
27	60	HGSO-IV	Taxane and platinum	7	6	5
28	67	HGSO-IV	Taxane and platinum	1	2	4
29	66	HGSO-IV	Taxane and platinum	15	0.166667	4
30	53	HGSO-IV	Taxane and platinum	8	0.66	3
31	61	HGSO-IV	Taxane and platinum	12	0.33	6
32	52	HGSO-IV	Taxane and platinum	3	4	1
Age at time of surgery.
The FIGO staging system
Progression free survival (months), The time from First chemotherapy to tumor recure.
