# Supplementary material for: Tumor-associated macrophages promote chemoresistance to Paclitaxel via activating NOTCH2-JAG1 juxtacrine signaling
Source: Mol Cancer. 2026 Jan 10;25:135. doi: 10.1186/s12943-025-02546-w (PMC13191955; doi:10.1186/s12943-025-02546-w)
Supplement: Supplementary file 2 — Supplementary Material 2. [file 12943_2025_2546_MOESM2_ESM.xlsx]

## Sheet: Sheet1
REAGENT or RESOURCE	SOURCE	IDENTIFIER
Antibodies
CD68 (D4B9C) XP® Rabbit mAb	Cell signal Technology	CAT# 76437; RRID:AB_2799882
HES1 (D6P2U) Rabbit mAb	Cell signal Technology	CAT# 11988; RRID: AB_2728766
Mouse Monoclonal Anti-Actin	Proteintech	CAT# 66009-1-lg; RRID: AB_2687938
Mouse monoclonal anti-Bcl2	BD biosciences	CAT# 610538; RRID:AB_397895
Mouse Monoclonal Anti-b-Tubulin	Sigma-Aldrich	CAT# T4026; RRID: AB_477577
Mouse monoclonal anti-F4/80	BioLegend	CAT# 123101; RRID: AB_893504
Mouse Monoclonal Anti-GAPDH	Proteintech	CAT# 60004-1-lg; RRID:AB_2107436
Mouse monoclonal anti-Jagged1	Santa Cruz Biotechnology	CAT# sc-390177; RRID: AB_2892141
Mouse Monoclonal Anti-Ki67	Leica Biosystems	CAT# ACK02; RRID AB_442102
Mouse monoclonal anti-p38 MAPK	Proteintech	CAT# 66234-1-lg; RRID:AB_2861335
Mouse monoclonal anti-p53	Santa Cruz Biotechnology	CAT# sc-126; RRID:AB_628082
Mouse monoclonal anti-PAX8	Proteintech	CAT# 60145-4-lg; RRID: AB_10643528
Notch1 (D1E11) XP® Rabbit mAb	Cell signal Technology	CAT# 4851; RRID: AB_2153354
Notch2 (D67C8) XP® Rabbit mAb	Cell signal Technology	CAT# 4530; RRID: AB_10860068
Phospho-p38 MAPK (Thr180/Tyr182) (D3F9) XP® Rabbit mAb	Cell signal Technology	CAT# 4511; RRID: AB_2139682
Rabbit Caspase-3 Antibody	Cell signal Technology	CAT# 9662; RRID: AB_331439
Rabbit polyclonal anti-CPEB1	Proteintech	CAT# 13274-1-AP; RRID: AB_2083771
Rabbit polyclonal anti-Cyclin-B1	Proteintech	CAT# 55004-1-AP; RRID: AB_10859790
Rabbit polyclonal anti-Mcl1	Santa Cruz Biotechnology	CAT# sc-819; RRID: AB_2144105
Rabbit polyclonal anti-Notch3	Proteintech	CAT# 55114-1-AP; RRID: AB_10858393
Rabbit polyclonal anti-Notch4	Abclonal	CAT# A8303; RRID:AB_2770622
Rabbit polyclonal anti-pan-keratin	Proteintech	CAT# 26411-1-AP; RRID: AB_2880505
Rabbit polyclonal anti-PARP1	Proteintech	CAT# 13371-1-AP; RRID: AB_2160459
Rabbit polyclonal anti-WT1	Proteintech	CAT# 12609-1-AP; RRID: AB_2216225
Purified anti-mouse CD16/32 Antibody	BioLegend	CAT# 101302; RRID:AB_312801
APC/Cy7 anti-mouse CD45.2 Antibody	BioLegend	CAT# 109824; RRID:AB_830789
APC anti-mouse/human CD11b Antibody	BioLegend	CAT# 101212; RRID:AB_312795
PE anti-mouse F4/80 Antibody	BioLegend	CAT# 123109; RRID:AB_893498
PE/Cy7 anti-human CD206	BioLegend	CAT# 321123; RRID:AB_10900995
Biological Samples
Ovarian cancer samples	The First Affiliated Hospital of the University of Science and Technology of China	This paper
Chemicals, Peptides, and Recombinant Proteins
BI2536	Selleckchem	#S1109
Carboplatin	Selleckchem	#S1215
Cordycepin	Sigma	#C9137
Cycloheximide	Sigma	#239763
D-Luciferin	GoldBio	#115144-35-9
Dimethyl sulfoxide (DMSO)	Sangon Biotech	#A600163-0250
Nocodazole	Sigma	#M1404
Paclitaxel	Sigma-Aldrich	#1491332
Polybrene	Sigma-Aldrich	#TR-1003
Puromycin	Selleckchem	#S7417
RO4929097	Selleckchem	#S1575
SB203580	Selleckchem	#S1076
STLC	Sigma-Aldrich	#SPE006
Thymidine	Sigma	#T1895
Human recombinant CSF1	R&D Systems	#216-MC-010
Human recombinant IL1B	R&D Systems	#201-LB-010
Human recombinant IL13	R&D Systems	#213-ILB-025
Human recombinant IL4	R&D Systems	#204-IL-020
Recombinant Human lgG1 Fc	R&D Systems	#110-HG-100
Recombinant Rat Jagged1 Fc Chimera	R&D Systems	#599-JG-100
Critical Commercial Assays
Bradford Protein Assay Kit	Sangon Biotech	# C503031
CellTiter-Glo® Luminescent Cell Viability Assay	Promega	#G7571
Human IL-1 beta ELISA Kit	Abclonal	#RK00001
Human M-CSF ELISA Kit	Abclonal	#RK00044
Depoisted Data
RNA-seq(Ribosome profiling)	GEO	GSE158569
RNA-seq(Notch2 Knockdown)	GEO	GSE158569
Experimental Models: Cell Lines
HEK 293T	ATCC	N/A
HeLa	ATCC	N/A
OVCAR8	ATCC	N/A
HeyA8	ATCC	N/A
OVSAHO	N/A	Kindly provided by Dr. Shengtao Zhou
ID8	N/A	Kindly provided by Dr. K.F. Roby
ID8-P53-/- -luciferase	N/A	Kindly provided by Dr.Qinglei Gao
THP-1	ATCC	N/A
OVCAR8-Gipz-RH4346 Stable cell line	This paper	N/A
OVCAR8-Gipz-Notch2-sh1 Stable cell line	This paper
OVCAR8-Gipz-Notch2-sh2 Stable cell line	This paper	N/A
HeyA8-Gipz-RH4346 Stable cell line	This paper	N/A
HeyA8-Gipz-Notch2-sh1 Stable cell line	This paper	N/A
HeyA8-Gipz-Notch2-sh2 Stable cell line	This paper	N/A
ID8-Gipz-RH4346 Stable cell line	This paper	N/A
ID8-Gipz-Notch2-sh1 Stable cell line	This paper	N/A
ID8-Gipz-Notch2-sh2 Stable cell line	This paper	N/A
THP-1-PLKO.1 Stable cell line	This paper	N/A
THP-1-PLKO.1-JAG1-sh1 Stable cell line	This paper	N/A
THP-1-PLKO.1-JAG1-sh2 Stable cell line	This paper	N/A
OVCAR8-pLVX	This paper	N/A
OVCAR8-pLVX-NICD2	This paper	N/A
Experimental Models: Organisms/Strains
NOD SCID	Charles River	N/A
C57BL/6JNifdc	SLAC Laboratory Animal	N/A
Balb/c nude	SLAC Laboratory Animal	N/A
Ovarian cancer PDX model	This paper	N/A
Oligonucleotides
sgNotch2:	This paper	N/A
Forward-5'-CACCGGTCCATGGCCGTCGATCAAT
Reverse-5'-AAACATTGATCGACGGCCATGGACC
qRTPCR primer for human specific Notch1	This paper	N/A
Forward-5'-GAGGCGTGGCAGACTATGC
Reverse-5'-CTTGTACTCCGTCAGCGTGA
qRTPCR primer for human specific Notch2	This paper	N/A
Forward-5'-CCTTCCACTGTGAGTGTCTGA
Reverse-5'-AGGTAGCATCATTCTGGCAGG
qRTPCR primer for human specific Notch3	This paper	N/A
Forward-5'-TGGCGACCTCACTTACGACT
Reverse-5'-CACTGGCAGTTATAGGTGTTGAC
qRTPCR primer for human specific Notch4	This paper	N/A
Forward-5'-TGTGAACGTGATGTCAACGAG
Reverse-5'-ACAGTCTGGGCCTATGAAACC
qRTPCR primer for human specific Notch2-Variant1	This paper	N/A
Forward-5'-CTGCCTGAATTGACCTACGC
Reverse-5'-AAGTTGCTTTCATGGGCCAG
qRTPCR primer for human specific Notch2-Variant2	This paper	N/A
Forward-5'-CCCATCTCTTGCTAGCTCTGA
Reverse-5'-AGGCCATTAGTTGCTTTTCTGT
qRTPCR primer for human specific Cyclin B1	This paper	N/A
Forward-5'-AATAAGGCGAAGATCAACATGGC
Reverse-5'-TTTGTTACCAATGTCCCCAAGAG
qRTPCR primer for human specific p38a	This paper	N/A
Forward-5'-GGAATACCTCCACTCACGAAGG
Reverse-5'-CTGTGAGCAAGGACTTTCCCAG
qRTPCR primer for human specific CSF1	This paper	N/A
Forward-5'-TGAGACACCTCTCCAGTTGCTG
Reverse-5'-GCAATCAGGCTTGGTCACCACA
qRTPCR primer for human specific IL1B	This paper	N/A
Forward-5'-CCACAGACCTTCCAGGAGAATG
Reverse-5'-GTGCAGTTCAGTGATCGTACAGG
qRTPCR primer for human specific JAG1	This paper	N/A
Forward-5'-TGCTACAACCGTGCCAGTGACT
Reverse-5'-TCAGGTGTGTCGTTGGAAGCCA
qRTPCR primer for human specific JAG2	This paper	N/A
Forward-5'-TGGGACTGGGACAACGATAC
Reverse-5'-AGTGGCGCTGTAGTAGTTCTC
qRTPCR primer for human specific DLL1	This paper	N/A
Forward-5'-GATTCTCCTGATGACCTCGCA
Reverse-5'-TCCGTAGTAGTGTTCGTCACA
qRTPCR primer for human specific DLL3	This paper	N/A
Forward-5'-CACTCCCGGATGCACTCAAC
Reverse-5'-GATTCCAATCTACGGACGAGC
qRTPCR primer for human specific DLL4	This paper	N/A
Forward-5'-CTGCGAGAAGAAAGTGGACAGG
Reverse-5'-ACAGTCGCTGACGTGGAGTTCA
qRTPCR primer for human specific Actin	This paper	N/A
Forward-5'-GGACTTCGAGCAAGAGATGG
Reverse-5'-AGCACTGTGTTGGCGTACAG
Recombinant DNA
pSpCas9(BB)-2A-Puro	Addgene	#48139
pLKO.1 – scramble shRNA	Addgene	#1864
pLKO.1-Jagged1-sh1	This paper	N/A
targeting sequece:CCCGAATGTAACAGAGCTATT
pLKO.1-Jagged1-sh2	This paper	N/A
targeting sequece:CCGAATGGAGTACATCGTATA
psPAX2	Addgene	#12260
pMD2.G	Addgene	#12259
pGIPZ lentiviral vector
pGIPZ-Notch2-sh1	This paper	N/A
targeting sequece:GCAAGAATTGTCAGACAGTAT
pGIPZ-Notch2-sh2	This paper	N/A
targeting sequece:CCAGGATGAATGATGGTACTA
pTRIPZ-Notch2-sh1	This paper	N/A
targeting sequece:GCAAGAATTGTCAGACAGTAT
pTRIPZ-Notch2-sh2	This paper	N/A
targeting sequece:CCAGGATGAATGATGGTACTA
plvx-NICD2	This paper	N/A
Forward-5'- CCGGAATTCAatggcaaaacgaaagcg
Reverse-5'- CGCGGATCCtcacgcataaacctgcatg
PLVX-P38a	This paper	N/A
Forward-5'- CCGCTCGAGatatgtctcaggagaggcccacgt
Reverse-5'- CGCGGATCCtcaggactccatctcttcttgg
Sofeware
ImageJ	National Institutes of Health	https://imagej.nih.gov/ij/
R Studio	N/A	https://rstudio.com/
edgeR	Bioconductor	http://www.bioconductor.org/packages/2.4/bioc/html/edgeR.html
Pheatmap	R Core Team,2016	https://cran.r-project.org/web/ packages/
GraphPad Prism software 8.0	GraphPad Software Inc.	http://www.graphpad.com
CytExpert 2.3	Beckman Coulter	https://www.beckman.com/flowcytometry/
		instruments/cytoflex
Gene Set Enrichment Analysis (GSEA)	Broad Institute	http://software.broadinstitute.org/
		gsea/index.jsp
