# Supplementary material for: Tumor-associated macrophages promote chemoresistance to Paclitaxel via activating NOTCH2-JAG1 juxtacrine signaling
Source: Mol Cancer. 2026 Jan 10;25:135. doi: 10.1186/s12943-025-02546-w (PMC13191955; doi:10.1186/s12943-025-02546-w)
Supplement: Supplementary file 4 — Supplementary Material 4. [file 12943_2025_2546_MOESM4_ESM.xlsx]

## Sheet: Ribosome profiling
Genes	Log2 fold change	p-Value	-Log10 p_value	Membrane proteins	Park, 2016	Özlü, 2015
MFAP3	3.7486	0.000506526	3.2954	membrane
LBR	6.66901	0.00839028	2.07622	membrane
ICAM1	1.58835	0.00970392	2.01305	membrane	Overlap with
ATP2C1	2.65276	0.011803	1.92801	membrane
SLC39A10	1.62563	0.0126523	1.89783	membrane
NOTCH2	1.28925	0.0140684	1.85176	membrane	Overlap with	Overlap with
ITGAV	1.40964	0.0145328	1.83765	membrane
TMEM45A	2.05355	0.0153054	1.81516	membrane
MSLN	1.85548	0.0160516	1.79448	membrane
SLC43A3	2.54244	0.0164929	1.7827	membrane	Overlap with
CNN2	1.65119	0.0175391	1.75599	membrane	Overlap with
COPB2	1.63688	0.0181211	1.74181	membrane
EMC1	1.45744	0.018749	1.72702	membrane
PTPRK	2.01194	0.0199879	1.69923	membrane
TNS3	2.01194	0.0199879	1.69923	membrane
SLC25A4	5.91337	0.0226768	1.64442	membrane
APPL2	5.76402	0.0226768	1.64442	membrane
POMT1	5.76402	0.0226768	1.64442	membrane
SLC6A6	1.5873	0.0268319	1.57135	membrane
KDELR1	2.93532	0.0270427	1.56795	membrane
PODXL	1.36306	0.0306957	1.51292	membrane	Overlap with
TMEM87A	1.97638	0.0333763	1.47656	membrane
ABCG2	5.59741	0.0409646	1.38759	membrane
NTN4	5.59741	0.0409646	1.38759	membrane
SLC25A17	5.59741	0.0409646	1.38759	membrane
SYNJ2BP	5.59741	0.0409646	1.38759	membrane
CYP1B1	1.48582	0.0409935	1.38728	membrane
AGPAT5	1.34525	0.0436842	1.35968	membrane
LAMB3	1.78368	0.0444891	1.35175	membrane
CEPT1	2.29275	0.0452022	1.34484	membrane
CCN1	2.75449	0.000246499	3.60819
ATIC	3.25236	0.000342416	3.46545
TANGO6	3.88537	0.000829981	3.08093
EXOC6	6.58243	0.00143701	2.84254
TPP2	3.54339	0.00159793	2.79644
THBS1	1.67148	0.00194255	2.71163
LRPPRC	1.99552	0.00221541	2.65455
ZFYVE16	6.49033	0.00243493	2.61351
COL12A1	1.3996	0.00466368	2.33127
UFL1	3.30407	0.00524731	2.28006
TXNRD1	1.60911	0.006253	2.20391
ERAP1	6.17241	0.00724341	2.14006
FOCAD	6.17241	0.00724341	2.14006
POLRMT	6.17241	0.00724341	2.14006
FEM1B	3.16766	0.00786477	2.10431
PREP	3.16766	0.00786477	2.10431
ZMYM1	3.16766	0.00786477	2.10431
DYNC1H1	1.24988	0.0079948	2.09719
SVEP1	1.90174	0.00876482	2.05726
DDX3X	1.52544	0.0104737	1.9799
CSNK1A1	1.87082	0.0109584	1.96025
MED12	2.094	0.0117239	1.93093
BUB1	2.59865	0.011803	1.92801
CNST	3.0943	0.0118324	1.92693
ANKRD18A	6.04869	0.0127308	1.89514
ERCC6L2	6.04869	0.0127308	1.89514
GLMP	6.04869	0.0127308	1.89514
METTL1	6.04869	0.0127308	1.89514
RHPN2	6.04869	0.0127308	1.89514
ZNF37A	6.04869	0.0127308	1.89514
GNS	1.83923	0.013705	1.86312
WDR36	2.05355	0.0153054	1.81516
HLTF	2.54244	0.0164929	1.7827
ZNHIT6	1.65119	0.0175391	1.75599
CSTF2T	3.017	0.0178622	1.74806
GTF3C3	3.017	0.0178622	1.74806
SND1	1.45744	0.018749	1.72702
FUCA2	1.52285	0.0220647	1.6563
PRKDC	1.16295	0.0220981	1.65565
ARHGEF39	5.91337	0.0226768	1.64442
BICRAL	5.91337	0.0226768	1.64442
CACHD1	5.91337	0.0226768	1.64442
DCTPP1	5.91337	0.0226768	1.64442
DPH1	5.91337	0.0226768	1.64442
FBXO11	5.91337	0.0226768	1.64442
PLCB1	5.91337	0.0226768	1.64442
PRRC1	5.91337	0.0226768	1.64442
SNORD68	5.91337	0.0226768	1.64442
TRAPPC1	5.91337	0.0226768	1.64442
VTN	5.91337	0.0226768	1.64442
ZBTB2	5.91337	0.0226768	1.64442
CENPC	5.76402	0.0226768	1.64442
ESD	5.76402	0.0226768	1.64442
MAP1S	5.76402	0.0226768	1.64442
REPS2	5.76402	0.0226768	1.64442
VPS13C	2.0326	0.0245106	1.61065
BDP1	1.2819	0.024741	1.60658
PELP1	1.221	0.0265384	1.57613
PAICS	2.93532	0.0270427	1.56795
UBE2Z	2.93532	0.0270427	1.56795
BTAF1	2.84875	0.0270427	1.56795
COL27A1	2.84875	0.0270427	1.56795
ORC3	2.84875	0.0270427	1.56795
UBA6	2.84875	0.0270427	1.56795
NOL6	2.35934	0.0322922	1.4909
NOP9	2.35934	0.0322922	1.4909
CMTR1	1.97638	0.0333763	1.47656
COL5A2	1.97638	0.0333763	1.47656
DDX20	1.97638	0.0333763	1.47656
ZNF652	1.97638	0.0333763	1.47656
TPR	1.08624	0.0337237	1.47206
LTBP1	1.87936	0.0340884	1.46739
RANBP2	1.28638	0.035482	1.44999
ASPM	1.33847	0.0361572	1.44181
GEMIN4	1.38313	0.0384107	1.41555
RAD50	1.38313	0.0384107	1.41555
NUP205	1.49153	0.0392385	1.40629
TOMM70	1.49153	0.0392385	1.40629
ANKEF1	5.59741	0.0409646	1.38759
CACNA2D3	5.59741	0.0409646	1.38759
EFHC1	5.59741	0.0409646	1.38759
EID2	5.59741	0.0409646	1.38759
NRCAM	5.59741	0.0409646	1.38759
RPP40	5.59741	0.0409646	1.38759
TDG	5.59741	0.0409646	1.38759
USP45	5.59741	0.0409646	1.38759
VEZF1	5.59741	0.0409646	1.38759
ZNF669	5.59741	0.0409646	1.38759
C12orf29	2.75664	0.041032	1.38688
EMC2	2.75664	0.041032	1.38688
MAT2A	1.5963	0.041904	1.37774
ACOT9	1.60875	0.043693	1.35959
SRPRA	1.60875	0.043693	1.35959
WDR33	1.60875	0.043693	1.35959
CAND1	1.83231	0.0444891	1.35175
YTHDF3	1.83231	0.0444891	1.35175
FLNB	1.17698	0.0451174	1.34566
NFS1	2.29275	0.0452022	1.34484
P4HA2	2.29275	0.0452022	1.34484
TAF4B	2.29275	0.0452022	1.34484
HSD17B4	1.85693	0.045436	1.3426
JMJD1C	1.85693	0.045436	1.3426
APEX1	1.42902	0.0475441	1.3229
GEMIN5	1.42902	0.0475441	1.3229
RTCB	1.45034	0.0506208	1.29567
TMEM245	1.45034	0.0506208	1.29567
CPVL	1.558	0.0523243	1.2813
GCN1	1.1322	0.0539399	1.26809
RBM26	1.14372	0.0556015	1.25491
CDCA8	1.56319	0.0560418	1.25149
ESYT1	1.56319	0.0560418	1.25149
CCT8	1.36369	0.0575636	1.23985
DHX9	1.39672	0.0575636	1.23985
WNT5A	1.39672	0.0575636	1.23985
NMD3	1.73335	0.05801	1.2365
TGS1	1.73335	0.05801	1.2365
OSMR	1.23569	0.0589165	1.22976
NEMF	1.29525	0.0598915	1.22264
SLC16A1	0.956111	0.061409	1.21177
LOXL2	1.17164	0.0614982	1.21114
GAR1	1.79328	0.0618007	1.20901
NBAS	1.79328	0.0618007	1.20901
NPEPPS	1.79328	0.0618007	1.20901
ABCF3	2.65825	0.0623388	1.20524
DDX31	2.65825	0.0623388	1.20524
DSC3	2.65825	0.0623388	1.20524
KDM4C	2.65825	0.0623388	1.20524
NT5E	2.65825	0.0623388	1.20524
PCK2	2.65825	0.0623388	1.20524
PIAS1	2.65825	0.0623388	1.20524
PIK3C2B	2.65825	0.0623388	1.20524
SLC25A20	2.65825	0.0623388	1.20524
SMU1	2.65825	0.0623388	1.20524
SNAPC1	2.65825	0.0623388	1.20524
TSPAN4	2.65825	0.0623388	1.20524
FSTL1	1.37666	0.0624507	1.20446
SERINC3	1.37666	0.0624507	1.20446
DELE1	2.14957	0.0632343	1.19905
RNPEP	2.14957	0.0632343	1.19905
STING1	2.14957	0.0632343	1.19905
SUCLG2	2.14957	0.0632343	1.19905
SPATA5	2.22293	0.0632343	1.19905
HADHA	1.12271	0.0634666	1.19745
ALG1	1.90402	0.0637647	1.19542
CCNT2	1.90402	0.0637647	1.19542
EHD4	1.90402	0.0637647	1.19542
NGLY1	1.90402	0.0637647	1.19542
NIPSNAP2	1.90402	0.0637647	1.19542
PLXNA1	1.90402	0.0637647	1.19542
RALGAPA2	1.90402	0.0637647	1.19542
RPAP2	1.90402	0.0637647	1.19542
SLC27A4	1.90402	0.0637647	1.19542
ZKSCAN8	1.90402	0.0637647	1.19542
PDE12	1.4782	0.0652687	1.18529
CACUL1	1.34957	0.0683736	1.16511
NAE1	1.34957	0.0683736	1.16511
UBE2O	1.34957	0.0683736	1.16511
CLTC	1.01724	0.0684073	1.1649
SF3B1	1.18141	0.0692352	1.15967
MTUS1	1.20881	0.0692352	1.15967
CLU	1.03987	0.0707751	1.15012
ATP6V1A	1.46751	0.0717909	1.14393
CD9	1.46751	0.0717909	1.14393
ABCB7	1.51614	0.0717909	1.14393
CARS1	1.2234	0.0730844	1.13618
NECTIN2	1.25977	0.0730844	1.13618
PPIF	1.25977	0.0730844	1.13618
PRPF38B	0.971627	0.0730914	1.13613
ACVR2B	5.40902	0.0751017	1.12435
AGPAT4	5.40902	0.0751017	1.12435
APH1B	5.40902	0.0751017	1.12435
CDKAL1	5.40902	0.0751017	1.12435
CYP51A1	5.40902	0.0751017	1.12435
DTD2	5.40902	0.0751017	1.12435
GATD1	5.40902	0.0751017	1.12435
GRIN2D	5.40902	0.0751017	1.12435
HEATR6	5.40902	0.0751017	1.12435
IGSF8	5.40902	0.0751017	1.12435
IRF2	5.40902	0.0751017	1.12435
MED30	5.40902	0.0751017	1.12435
NOC4L	5.40902	0.0751017	1.12435
OMA1	5.40902	0.0751017	1.12435
ORC5	5.40902	0.0751017	1.12435
R3HCC1L	5.40902	0.0751017	1.12435
RAB11FIP5	5.40902	0.0751017	1.12435
RBL2	5.40902	0.0751017	1.12435
RDH13	5.40902	0.0751017	1.12435
SEMA5A	5.40902	0.0751017	1.12435
SIMC1	5.40902	0.0751017	1.12435
SMYD2	5.40902	0.0751017	1.12435
STK17B	5.40902	0.0751017	1.12435
TEP1	5.40902	0.0751017	1.12435
TRIM68	5.40902	0.0751017	1.12435
VPS36	5.40902	0.0751017	1.12435
WDR19	5.40902	0.0751017	1.12435
ZDHHC6	5.40902	0.0751017	1.12435
ZNF714	5.40902	0.0751017	1.12435
BABAM1	1.6271	0.0755371	1.12184
GGCX	1.6271	0.0755371	1.12184
SCLT1	1.6271	0.0755371	1.12184
ZMPSTE24	1.6271	0.0755371	1.12184
THADA	1.68121	0.0755371	1.12184
ANGPTL4	1.17251	0.0758549	1.12002
CCDC18	1.33836	0.0769543	1.11377
PFKM	1.33836	0.0769543	1.11377
PRPF8	0.921112	0.0776693	1.10975
VCP	0.979093	0.079784	1.09808
CTSC	0.996544	0.079784	1.09808
TMF1	1.43658	0.0813077	1.08987
CCT4	1.09909	0.0821232	1.08553
RNMT	1.72669	0.083932	1.07607
ELAC2	1.30401	0.0862277	1.06435
KMT2A	1.30401	0.0862277	1.06435
YTHDF2	1.30401	0.0862277	1.06435
ZNF451	1.30401	0.0862277	1.06435
ADAM12	2.07227	0.0883316	1.05388
CCNF	2.07227	0.0883316	1.05388
CCSAP	2.07227	0.0883316	1.05388
FBXO3	2.07227	0.0883316	1.05388
MON2	2.07227	0.0883316	1.05388
NHLRC2	2.07227	0.0883316	1.05388
PPME1	1.18609	0.0890681	1.05028
SLC3A2	0.870836	0.0893858	1.04873
PFAS	1.11	0.0901797	1.04489
XPO5	1.04159	0.0902831	1.04439
ROCK1	1.05677	0.0904458	1.04361
COPS2	1.41718	0.0918123	1.0371
DPH5	1.41718	0.0918123	1.0371
STAT1	1.41718	0.0918123	1.0371
ANPEP	1.81191	0.0923262	1.03467
ARHGAP18	1.81191	0.0923262	1.03467
ATP6V0C	1.81191	0.0923262	1.03467
BLMH	1.81191	0.0923262	1.03467
CASP7	1.81191	0.0923262	1.03467
CDH2	1.81191	0.0923262	1.03467
CUL5	1.81191	0.0923262	1.03467
CWF19L1	1.81191	0.0923262	1.03467
EDC4	1.81191	0.0923262	1.03467
ITGA2	1.81191	0.0923262	1.03467
LRBA	1.81191	0.0923262	1.03467
MGAT5	1.81191	0.0923262	1.03467
MORC3	1.81191	0.0923262	1.03467
POLR3C	1.81191	0.0923262	1.03467
POLR3G	1.81191	0.0923262	1.03467
SLC1A4	1.81191	0.0923262	1.03467
TMEM131L	1.81191	0.0923262	1.03467
TNFRSF10D	1.81191	0.0923262	1.03467
USP3	1.81191	0.0923262	1.03467
VPS33A	1.81191	0.0923262	1.03467
WDR45	1.81191	0.0923262	1.03467
SLC1A5	1.00518	0.0932214	1.03048
TM9SF2	1.03547	0.0940362	1.02671
FIP1L1	1.25857	0.0946878	1.02371
AHCTF1P1	2.43872	0.0947168	1.02357
DPP3	2.43872	0.0947168	1.02357
EMSLR	2.43872	0.0947168	1.02357
FBXO2	2.43872	0.0947168	1.02357
FBXO31	2.43872	0.0947168	1.02357
HECTD3	2.43872	0.0947168	1.02357
MANBA	2.43872	0.0947168	1.02357
MED26	2.43872	0.0947168	1.02357
POLA2	2.43872	0.0947168	1.02357
POLR2G	2.43872	0.0947168	1.02357
SINHCAF	2.43872	0.0947168	1.02357
SLC35E3	2.43872	0.0947168	1.02357
SLC5A3	2.43872	0.0947168	1.02357
TIMM22	2.43872	0.0947168	1.02357
VPS28	2.43872	0.0947168	1.02357
XPNPEP1	2.43872	0.0947168	1.02357
DCLRE1A	2.55266	0.0947168	1.02357
DECR1	2.55266	0.0947168	1.02357
FASTKD5	2.55266	0.0947168	1.02357
PIP4K2C	2.55266	0.0947168	1.02357
PNPT1	2.55266	0.0947168	1.02357
PTPRM	2.55266	0.0947168	1.02357
SCFD1	2.55266	0.0947168	1.02357
TBRG1	2.55266	0.0947168	1.02357
TRIM56	2.55266	0.0947168	1.02357
GRN	1.07408	0.0947834	1.02327
RPAP3	1.07408	0.0947834	1.02327
RFWD3	1.09597	0.0953448	1.0207
CSE1L	1.12502	0.0953448	1.0207
HSPA9	0.91369	0.0964282	1.0158
EPHB4	1.57089	0.098175	1.008
SCPEP1	1.57089	0.098175	1.008
UVRAG	1.57089	0.098175	1.008
XPO1	0.943231	0.10041	0.998221
MYOF	0.86194	0.100588	0.997455
ARID4B	1.39373	0.101121	0.99516
VCL	0.870231	0.102086	0.991032
LIPA	1.38779	0.10544	0.976995
MCM6	1.38779	0.10544	0.976995
MRPS27	1.38779	0.10544	0.976995
NCBP1	1.38779	0.10544	0.976995
NIP7	1.38779	0.10544	0.976995
NRAS	1.38779	0.10544	0.976995
PEX14	1.38779	0.10544	0.976995
TRNAU1AP	1.38779	0.10544	0.976995
AP3M1	1.45144	0.10544	0.976995
FBXO38	1.45144	0.10544	0.976995
GFM1	1.45144	0.10544	0.976995
GTF3A	1.45144	0.10544	0.976995
LARP4B	1.45144	0.10544	0.976995
ZNF282	1.45144	0.10544	0.976995
CCNB1	0.898288	0.105858	0.975276
NAA25	1.0777	0.107074	0.970318
WDR6	1.0777	0.107074	0.970318
AFF4	1.10844	0.108379	0.965056
STC2	1.14779	0.108379	0.965056
EHBP1L1	1.20833	0.108539	0.964414
SMG1	1.20833	0.108539	0.964414
SRPRB	1.25696	0.108539	0.964414
GARS1	0.921728	0.110029	0.958495
CEMIP2	1.06633	0.1117	0.951946
DSG2	1.06633	0.1117	0.951946
AP2S1	1.58351	0.113724	0.944147
GABARAPL1	1.58351	0.113724	0.944147
JADE1	1.58351	0.113724	0.944147
METAP1	1.58351	0.113724	0.944147
TBC1D23	1.58351	0.113724	0.944147
VAMP8	1.58351	0.113724	0.944147
VWA5A	1.58351	0.113724	0.944147
ZBTB11	1.58351	0.113724	0.944147
ZNF526	1.58351	0.113724	0.944147
ABCD3	1.65687	0.113724	0.944147
ANKFY1	1.65687	0.113724	0.944147
PSTPIP2	1.65687	0.113724	0.944147
SCARB1	1.12694	0.114153	0.942511
PALM2AKAP2	0.942842	0.115585	0.937098
WDR3	1.21695	0.116302	0.934413
AFG3L2	1.31093	0.117164	0.931206
CDCA2	1.31093	0.117164	0.931206
HK2	1.31093	0.117164	0.931206
PIK3R4	1.31093	0.117164	0.931206
SMTN	1.31093	0.117164	0.931206
TRUB2	1.31093	0.117164	0.931206
CNN3	1.36504	0.117164	0.931206
RAB13	1.36504	0.117164	0.931206
TRMT112	1.36504	0.117164	0.931206
WFS1	1.36504	0.117164	0.931206
MIA3	0.967802	0.118898	0.924826
MAP4	0.86557	0.120437	0.919238
TOP2B	0.971322	0.122675	0.911244
CLMP	1.99059	0.123085	0.909796
EIF2B3	1.99059	0.123085	0.909796
RFX7	1.99059	0.123085	0.909796
AHNAK	0.726394	0.123314	0.908989
FBN2	0.788178	0.12551	0.901322
EPPK1	0.996311	0.12588	0.900042
DIDO1	0.902686	0.126354	0.898413
CEP295	1.04466	0.126945	0.896383
SSB	1.04466	0.126945	0.896383
RAB3GAP1	1.03606	0.130687	0.883766
DDX17	0.859572	0.131419	0.88134
ZNF326	0.859572	0.131419	0.88134
SLC30A1	1.06799	0.131633	0.880636
ABRACL	1.71352	0.133362	0.874969
COIL	1.71352	0.133362	0.874969
DENND4C	1.71352	0.133362	0.874969
FCHO2	1.71352	0.133362	0.874969
HNRNPA1	1.71352	0.133362	0.874969
IRGQ	1.71352	0.133362	0.874969
KCTD3	1.71352	0.133362	0.874969
METTL2B	1.71352	0.133362	0.874969
TIMM8A	1.71352	0.133362	0.874969
ZCCHC9	1.71352	0.133362	0.874969
ZNF507	1.71352	0.133362	0.874969
CTNNB1	0.84544	0.13459	0.870987
COPA	0.850636	0.136093	0.866164
HNRNPF	0.869702	0.136093	0.866164
NEAT1	0.869702	0.136093	0.866164
MPP5	1.09146	0.13625	0.865664
SELENOF	1.09146	0.13625	0.865664
C12orf43	1.158	0.136304	0.865491
PAM	1.158	0.136304	0.865491
PHF6	1.158	0.136304	0.865491
SEMA3C	1.158	0.136304	0.865491
THSD4	1.158	0.136304	0.865491
WLS	1.158	0.136304	0.865491
UBXN4	0.91843	0.138317	0.859124
HMGCR	0.942609	0.138317	0.859124
SCAF11	0.765026	0.138536	0.858437
DAAM1	1.32119	0.13926	0.856173
EIF2S3	1.32119	0.13926	0.856173
HS6ST2	1.32119	0.13926	0.856173
MMADHC	1.32119	0.13926	0.856173
MRPL45	1.32119	0.13926	0.856173
MTX2	1.32119	0.13926	0.856173
QTRT2	1.32119	0.13926	0.856173
ACTG2	4.93711	0.139845	0.854354
AGMAT	4.93711	0.139845	0.854354
ALDH4A1	4.93711	0.139845	0.854354
ARL6IP6	4.93711	0.139845	0.854354
C3orf52	4.93711	0.139845	0.854354
CAVIN2	4.93711	0.139845	0.854354
CFAP20	4.93711	0.139845	0.854354
CNTNAP4	4.93711	0.139845	0.854354
CYP1A1	4.93711	0.139845	0.854354
DDX58	4.93711	0.139845	0.854354
DDX60	4.93711	0.139845	0.854354
DGKE	4.93711	0.139845	0.854354
DSC2	4.93711	0.139845	0.854354
EI24	4.93711	0.139845	0.854354
FAM114A2	4.93711	0.139845	0.854354
FANCB	4.93711	0.139845	0.854354
FHDC1	4.93711	0.139845	0.854354
HASPIN	4.93711	0.139845	0.854354
HEATR5B	4.93711	0.139845	0.854354
HELB	4.93711	0.139845	0.854354
INIP	4.93711	0.139845	0.854354
IPO11	4.93711	0.139845	0.854354
KAT2B	4.93711	0.139845	0.854354
KIF7	4.93711	0.139845	0.854354
KLHL20	4.93711	0.139845	0.854354
LUC7L2	4.93711	0.139845	0.854354
MATK	4.93711	0.139845	0.854354
MCFD2	4.93711	0.139845	0.854354
MSRB3	4.93711	0.139845	0.854354
MTIF3	4.93711	0.139845	0.854354
MUC5AC	4.93711	0.139845	0.854354
MYD88	4.93711	0.139845	0.854354
NAGPA	4.93711	0.139845	0.854354
NDUFAF6	4.93711	0.139845	0.854354
NPTXR	4.93711	0.139845	0.854354
NT5C3A	4.93711	0.139845	0.854354
OLAH	4.93711	0.139845	0.854354
OXR1	4.93711	0.139845	0.854354
PML	4.93711	0.139845	0.854354
PRMT9	4.93711	0.139845	0.854354
PTPN9	4.93711	0.139845	0.854354
RCAN1	4.93711	0.139845	0.854354
RIDA	4.93711	0.139845	0.854354
RNASET2	4.93711	0.139845	0.854354
RNU5F-1	4.93711	0.139845	0.854354
RPGR	4.93711	0.139845	0.854354
SAMD4A	4.93711	0.139845	0.854354
SLC26A2	4.93711	0.139845	0.854354
SLC38A9	4.93711	0.139845	0.854354
SNORD42A	4.93711	0.139845	0.854354
SNORD83B	4.93711	0.139845	0.854354
SUOX	4.93711	0.139845	0.854354
TAF9	4.93711	0.139845	0.854354
THEM6	4.93711	0.139845	0.854354
TMEM177	4.93711	0.139845	0.854354
TMEM53	4.93711	0.139845	0.854354
TMEM67	4.93711	0.139845	0.854354
TMEM68	4.93711	0.139845	0.854354
ZNF385A	4.93711	0.139845	0.854354
ZNF800	4.93711	0.139845	0.854354
B3GNTL1	5.19227	0.139845	0.854354
BCL10	5.19227	0.139845	0.854354
BNIP1	5.19227	0.139845	0.854354
C3orf62	5.19227	0.139845	0.854354
CBX2	5.19227	0.139845	0.854354
CCNE1	5.19227	0.139845	0.854354
CD163L1	5.19227	0.139845	0.854354
CD47	5.19227	0.139845	0.854354
CNOT4	5.19227	0.139845	0.854354
CXorf56	5.19227	0.139845	0.854354
DRAM2	5.19227	0.139845	0.854354
DYNC2H1	5.19227	0.139845	0.854354
ERCC2	5.19227	0.139845	0.854354
EXD2	5.19227	0.139845	0.854354
FAM168B	5.19227	0.139845	0.854354
FAM227A	5.19227	0.139845	0.854354
FGFBP1	5.19227	0.139845	0.854354
FICD	5.19227	0.139845	0.854354
FRG1	5.19227	0.139845	0.854354
GRPEL2	5.19227	0.139845	0.854354
GTF2H5	5.19227	0.139845	0.854354
HSPA12A	5.19227	0.139845	0.854354
IDH3G	5.19227	0.139845	0.854354
JMJD4	5.19227	0.139845	0.854354
LOXL4	5.19227	0.139845	0.854354
LRG1	5.19227	0.139845	0.854354
MAP3K2	5.19227	0.139845	0.854354
MBP	5.19227	0.139845	0.854354
NENF	5.19227	0.139845	0.854354
NPR2	5.19227	0.139845	0.854354
PDSS1	5.19227	0.139845	0.854354
PHETA2	5.19227	0.139845	0.854354
PLPBP	5.19227	0.139845	0.854354
SEC24B	5.19227	0.139845	0.854354
SERTAD1	5.19227	0.139845	0.854354
SPOPL	5.19227	0.139845	0.854354
SSTR1	5.19227	0.139845	0.854354
ST7	5.19227	0.139845	0.854354
WDR25	5.19227	0.139845	0.854354
ZBTB37	5.19227	0.139845	0.854354
ZMYM6	5.19227	0.139845	0.854354
ZNF283	5.19227	0.139845	0.854354
ZNF664	5.19227	0.139845	0.854354
ZNF841	5.19227	0.139845	0.854354
ZNF875	5.19227	0.139845	0.854354
ZSWIM6	5.19227	0.139845	0.854354
ANLN	0.742189	0.142034	0.847608
PGD	1.12993	0.142547	0.84604
POLR1E	1.12993	0.142547	0.84604
SORT1	1.12993	0.142547	0.84604
PC	1.1741	0.142547	0.84604
ZCCHC7	1.1741	0.142547	0.84604
ANP32D	2.31501	0.143685	0.842588
ATXN7L3B	2.31501	0.143685	0.842588
CCDC14	2.31501	0.143685	0.842588
CENPH	2.31501	0.143685	0.842588
CENPL	2.31501	0.143685	0.842588
CFI	2.31501	0.143685	0.842588
FAM104A	2.31501	0.143685	0.842588
FANCG	2.31501	0.143685	0.842588
FOXJ2	2.31501	0.143685	0.842588
GABRE	2.31501	0.143685	0.842588
GPR108	2.31501	0.143685	0.842588
INTS5	2.31501	0.143685	0.842588
INTU	2.31501	0.143685	0.842588
MLH3	2.31501	0.143685	0.842588
NDUFS7	2.31501	0.143685	0.842588
NR2C2	2.31501	0.143685	0.842588
RBAK	2.31501	0.143685	0.842588
TIPARP	2.31501	0.143685	0.842588
ZNF182	2.31501	0.143685	0.842588
ZNF460	2.31501	0.143685	0.842588
CENPE	0.818408	0.14396	0.841757
HIF1A	0.824455	0.144925	0.838857
PRRC2C	0.694931	0.146231	0.83496
ECE1	0.873766	0.148071	0.829531
STOM	0.873766	0.148071	0.829531
COPB1	1.25472	0.14911	0.826492
XRN2	1.25472	0.14911	0.826492
LIMA1	0.752221	0.149173	0.826311
UBA1	0.778221	0.152441	0.816899
ADAM17	1.50621	0.153585	0.813652
BICC1	1.50621	0.153585	0.813652
CELSR1	1.50621	0.153585	0.813652
CUL4B	1.50621	0.153585	0.813652
PIGK	1.50621	0.153585	0.813652
PRDM15	1.50621	0.153585	0.813652
SEPTIN10	1.50621	0.153585	0.813652
TRIM5	1.50621	0.153585	0.813652
TXNL1	1.50621	0.153585	0.813652
USP54	1.50621	0.153585	0.813652
ZBTB44	1.50621	0.153585	0.813652
ZNF12	1.50621	0.153585	0.813652
UTP20	0.839647	0.158477	0.800034
GNL3L	1.02637	0.15953	0.797158
LAMP2	1.02637	0.15953	0.797158
OGT	1.02637	0.15953	0.797158
RRN3	1.02637	0.15953	0.797158
TRIP12	1.02637	0.15953	0.797158
USP24	1.02637	0.15953	0.797158
EPRS1	0.759145	0.160473	0.794599
SPTLC1	1.01778	0.162312	0.789649
UTP14A	0.911412	0.165497	0.781209
SLC7A1	0.914113	0.166374	0.778916
TTF2	0.914113	0.166374	0.778916
MDN1	0.760555	0.167566	0.775814
SPAG5	0.791877	0.167681	0.775517
HERC1	1.10585	0.170684	0.767806
P4HA1	1.10585	0.170684	0.767806
RARS2	1.10585	0.170684	0.767806
RECQL	1.10585	0.170684	0.767806
WDR70	1.10585	0.170684	0.767806
DST	0.699834	0.172742	0.762602
RPN2	0.722314	0.17402	0.7594
ANO6	1.08437	0.174279	0.758756
C1GALT1C1	1.08437	0.174279	0.758756
PALLD	1.08437	0.174279	0.758756
PTDSS1	1.08437	0.174279	0.758756
TMEM43	1.08437	0.174279	0.758756
WTAP	1.08437	0.174279	0.758756
CKAP5	0.675197	0.175542	0.75562
FNBP4	0.761203	0.176339	0.753651
COL4A2	0.796037	0.177231	0.75146
NDUFA10	0.904378	0.177496	0.750811
NUP160	0.904378	0.177496	0.750811
UIMC1	0.904378	0.177496	0.750811
WDR75	0.904378	0.177496	0.750811
NCAPG	0.940748	0.177496	0.750811
ZFX	0.940748	0.177496	0.750811
HMGCS1	0.863154	0.178175	0.749154
NUP93	0.826947	0.178238	0.749001
OGDH	0.826947	0.178238	0.749001
PBXIP1	0.826947	0.178238	0.749001
ATP1A1	0.668826	0.179914	0.744936
ARMC6	1.17801	0.183239	0.736982
BCAM	1.17801	0.183239	0.736982
BLM	1.17801	0.183239	0.736982
CDK6	1.17801	0.183239	0.736982
GRWD1	1.17801	0.183239	0.736982
HACD3	1.17801	0.183239	0.736982
IL1RAP	1.17801	0.183239	0.736982
NCOA4	1.17801	0.183239	0.736982
RO60	1.17801	0.183239	0.736982
TYMS	1.17801	0.183239	0.736982
ATXN2	1.25138	0.183239	0.736982
CEP135	1.25138	0.183239	0.736982
CEP162	1.25138	0.183239	0.736982
CHKA	1.25138	0.183239	0.736982
DNTTIP1	1.25138	0.183239	0.736982
FAM83H	1.25138	0.183239	0.736982
LGMN	1.25138	0.183239	0.736982
LMBRD1	1.25138	0.183239	0.736982
MXI1	1.25138	0.183239	0.736982
NOL9	1.25138	0.183239	0.736982
NUP62	1.25138	0.183239	0.736982
OXSR1	1.25138	0.183239	0.736982
SMARCA1	1.25138	0.183239	0.736982
EEA1	0.761986	0.186857	0.728491
ATP5F1B	0.716149	0.187662	0.726623
APOL6	1.19623	0.189131	0.723238
HERC2	1.19623	0.189131	0.723238
HSPG2	1.19623	0.189131	0.723238
NIBAN1	1.19623	0.189131	0.723238
PRKAG1	1.19623	0.189131	0.723238
RIOK2	1.19623	0.189131	0.723238
TEX10	1.19623	0.189131	0.723238
TJP2	1.19623	0.189131	0.723238
TSFM	1.19623	0.189131	0.723238
PQBP1	0.856592	0.190858	0.719289
PSMD11	0.885639	0.190858	0.719289
IGF2R	0.677778	0.190932	0.71912
LRRFIP2	0.848905	0.191758	0.717247
SLC39A14	0.848905	0.191758	0.717247
KDM5B	0.880497	0.191758	0.717247
NUP155	0.880497	0.191758	0.717247
ABHD17B	1.49399	0.191851	0.717036
ANXA2P2	1.49399	0.191851	0.717036
APEH	1.49399	0.191851	0.717036
BAG4	1.49399	0.191851	0.717036
BDKRB2	1.49399	0.191851	0.717036
BLVRA	1.49399	0.191851	0.717036
C12orf57	1.49399	0.191851	0.717036
EAF1	1.49399	0.191851	0.717036
FOXJ3	1.49399	0.191851	0.717036
GALE	1.49399	0.191851	0.717036
GTF2B	1.49399	0.191851	0.717036
MMS19	1.49399	0.191851	0.717036
NAA16	1.49399	0.191851	0.717036
NDFIP2	1.49399	0.191851	0.717036
PRICKLE1	1.49399	0.191851	0.717036
RAB5A	1.49399	0.191851	0.717036
TMPPE	1.49399	0.191851	0.717036
TNS1	1.49399	0.191851	0.717036
XPA	1.49399	0.191851	0.717036
ZFYVE26	1.49399	0.191851	0.717036
ANKRD10	1.60793	0.191851	0.717036
ARHGAP45	1.60793	0.191851	0.717036
CAT	1.60793	0.191851	0.717036
CCDC25	1.60793	0.191851	0.717036
CHCHD3	1.60793	0.191851	0.717036
DOHH	1.60793	0.191851	0.717036
EYA3	1.60793	0.191851	0.717036
FAM162A	1.60793	0.191851	0.717036
IGHMBP2	1.60793	0.191851	0.717036
LANCL2	1.60793	0.191851	0.717036
MCCC1	1.60793	0.191851	0.717036
NOB1	1.60793	0.191851	0.717036
NOL11	1.60793	0.191851	0.717036
RASSF9	1.60793	0.191851	0.717036
RETSAT	1.60793	0.191851	0.717036
SP140L	1.60793	0.191851	0.717036
TFIP11	1.60793	0.191851	0.717036
NAT10	0.655551	0.19203	0.71663
MAK16	0.939357	0.192852	0.714777
UBR3	0.939357	0.192852	0.714777
WDR12	0.939357	0.192852	0.714777
STEAP4	0.979476	0.192936	0.714586
MGA	0.643389	0.194343	0.711432
LMNB1	0.697598	0.197165	0.70517
PLOD3	0.773728	0.197997	0.703342
SQSTM1	0.706223	0.202015	0.694615
ACSL4	0.807838	0.203332	0.691795
EML4	0.807838	0.203332	0.691795
AGA	1.42454	0.206492	0.685096
EIF2B1	1.42454	0.206492	0.685096
FH	1.42454	0.206492	0.685096
NUP37	1.42454	0.206492	0.685096
PDP2	1.42454	0.206492	0.685096
RBM22	1.42454	0.206492	0.685096
TRIM25	1.42454	0.206492	0.685096
UFM1	1.42454	0.206492	0.685096
FAF1	0.908216	0.207264	0.683476
RLIM	0.908216	0.207264	0.683476
GBF1	0.867066	0.209224	0.679388
CBX1	0.988694	0.212448	0.672747
DIP2B	0.988694	0.212448	0.672747
DNAJC1	0.988694	0.212448	0.672747
NFAT5	0.988694	0.212448	0.672747
NFKB2	0.988694	0.212448	0.672747
NNMT	0.988694	0.212448	0.672747
PCNX1	0.988694	0.212448	0.672747
PSMA3	0.988694	0.212448	0.672747
PWP1	0.988694	0.212448	0.672747
UBA2	0.988694	0.212448	0.672747
UQCRC2	0.988694	0.212448	0.672747
ZNF318	0.988694	0.212448	0.672747
ESPL1	1.03733	0.212448	0.672747
MRPS35	1.03733	0.212448	0.672747
CCT2	0.776198	0.212903	0.671819
FUBP1	0.776198	0.212903	0.671819
PTPRS	0.776198	0.212903	0.671819
CTSS	0.995539	0.213003	0.671615
DBN1	0.995539	0.213003	0.671615
PRCP	0.995539	0.213003	0.671615
TARS2	0.995539	0.213003	0.671615
NDUFS1	1.05175	0.213003	0.671615
TFAM	1.05175	0.213003	0.671615
UAP1	1.05175	0.213003	0.671615
SLC1A3	0.670504	0.216267	0.66501
AMD1	2.03033	0.217138	0.663265
BAMBI	2.03033	0.217138	0.663265
C9orf64	2.03033	0.217138	0.663265
CDC25C	2.03033	0.217138	0.663265
CDK17	2.03033	0.217138	0.663265
CDK7	2.03033	0.217138	0.663265
CPE	2.03033	0.217138	0.663265
DEDD	2.03033	0.217138	0.663265
DMXL2	2.03033	0.217138	0.663265
ESS2	2.03033	0.217138	0.663265
IL32	2.03033	0.217138	0.663265
MFN1	2.03033	0.217138	0.663265
MRPL39	2.03033	0.217138	0.663265
MYSM1	2.03033	0.217138	0.663265
NEIL3	2.03033	0.217138	0.663265
NHLRC3	2.03033	0.217138	0.663265
NLRC5	2.03033	0.217138	0.663265
PER1	2.03033	0.217138	0.663265
PPP1R9A	2.03033	0.217138	0.663265
PRKCA	2.03033	0.217138	0.663265
RABEP2	2.03033	0.217138	0.663265
REL	2.03033	0.217138	0.663265
RERG	2.03033	0.217138	0.663265
RMDN1	2.03033	0.217138	0.663265
SCARNA17	2.03033	0.217138	0.663265
SEMA4B	2.03033	0.217138	0.663265
SLC35F6	2.03033	0.217138	0.663265
SMYD5	2.03033	0.217138	0.663265
SNORA73B	2.03033	0.217138	0.663265
TINAGL1	2.03033	0.217138	0.663265
TMEM268	2.03033	0.217138	0.663265
TRIM14	2.03033	0.217138	0.663265
USF3	2.03033	0.217138	0.663265
XPO4	2.03033	0.217138	0.663265
ZDHHC9	2.03033	0.217138	0.663265
ZNF639	2.03033	0.217138	0.663265
ZSWIM8	2.03033	0.217138	0.663265
ACP2	2.17968	0.217138	0.663265
AGT	2.17968	0.217138	0.663265
BARD1	2.17968	0.217138	0.663265
BET1	2.17968	0.217138	0.663265
C1QTNF6	2.17968	0.217138	0.663265
C1RL	2.17968	0.217138	0.663265
DHDDS	2.17968	0.217138	0.663265
DPYSL2	2.17968	0.217138	0.663265
GOLT1B	2.17968	0.217138	0.663265
JAG2	2.17968	0.217138	0.663265
KNTC1	2.17968	0.217138	0.663265
PGP	2.17968	0.217138	0.663265
PPIH	2.17968	0.217138	0.663265
RYK	2.17968	0.217138	0.663265
SNRPB2	2.17968	0.217138	0.663265
THAP5	2.17968	0.217138	0.663265
TTC26	2.17968	0.217138	0.663265
UBN2	2.17968	0.217138	0.663265
ZC3H8	2.17968	0.217138	0.663265
LAMB2	0.728047	0.220944	0.655718
ZMYND8	0.728047	0.220944	0.655718
PHGDH	0.751068	0.220944	0.655718
PARP14	0.816606	0.221769	0.654099
CEP350	0.674758	0.224529	0.648728
FANCD2	0.89968	0.228767	0.640607
LRP1	0.89968	0.228767	0.640607
FAM83D	0.940129	0.228767	0.640607
MRPS30	0.940129	0.228767	0.640607
POLR1B	0.940129	0.228767	0.640607
TNKS1BP1	0.940129	0.228767	0.640607
PLS3	0.696067	0.23137	0.635693
ADAM10	0.893798	0.232453	0.633665
DCTN2	0.893798	0.232453	0.633665
RBBP5	0.893798	0.232453	0.633665
UMPS	0.893798	0.232453	0.633665
PCF11	0.734175	0.235985	0.627115
ADGRE5	0.60119	0.237086	0.625094
GOLGB1	0.577656	0.238042	0.623347
ARMCX3	1.07162	0.238912	0.621761
CCDC91	1.07162	0.238912	0.621761
CHMP2B	1.07162	0.238912	0.621761
ELP2	1.07162	0.238912	0.621761
SLC20A1	1.07162	0.238912	0.621761
VPS13A	1.07162	0.238912	0.621761
ZNF121	1.07162	0.238912	0.621761
ACAP2	1.13527	0.238912	0.621761
CD81	1.13527	0.238912	0.621761
NMI	1.13527	0.238912	0.621761
PIK3C3	1.13527	0.238912	0.621761
PNPLA6	1.13527	0.238912	0.621761
PSMC6	1.13527	0.238912	0.621761
RALB	1.13527	0.238912	0.621761
USP5	1.13527	0.238912	0.621761
SUN2	0.724823	0.239662	0.620401
ACTR8	1.10072	0.239949	0.619881
DHODH	1.10072	0.239949	0.619881
ELP6	1.10072	0.239949	0.619881
F3	1.10072	0.239949	0.619881
FXR2	1.10072	0.239949	0.619881
HIPK2	1.10072	0.239949	0.619881
KCNK5	1.10072	0.239949	0.619881
KLHL11	1.10072	0.239949	0.619881
NNT	1.10072	0.239949	0.619881
PAPSS2	1.10072	0.239949	0.619881
PSMD12	1.10072	0.239949	0.619881
RALA	1.10072	0.239949	0.619881
SLCO4A1	1.10072	0.239949	0.619881
SPG11	1.10072	0.239949	0.619881
SPRYD3	1.10072	0.239949	0.619881
TLK1	1.10072	0.239949	0.619881
VPS18	1.10072	0.239949	0.619881
HSPA4	0.604262	0.240822	0.618305
NCAPD2	0.623056	0.243643	0.613247
CELF1	0.708858	0.244498	0.611725
ATP6AP2	0.828765	0.246018	0.609033
NOL10	0.704652	0.246249	0.608626
HDAC2	0.689164	0.251361	0.599702
ZNF638	0.587273	0.254073	0.595041
EIF4A3	0.783567	0.255946	0.591852
SMC6	0.783567	0.255946	0.591852
CD109	0.938366	0.258093	0.588225
DDX6	0.938366	0.258093	0.588225
DHX37	0.938366	0.258093	0.588225
EXOSC7	0.938366	0.258093	0.588225
NPM3	0.938366	0.258093	0.588225
SLC25A44	0.938366	0.258093	0.588225
AKAP13	0.613284	0.259226	0.586321
GDA	0.730621	0.262766	0.580431
GMPS	0.750317	0.263483	0.579248
KIF3B	0.750317	0.263483	0.579248
L1CAM	0.750317	0.263483	0.579248
AKR1C3	4.62691	0.264706	0.577236
ARL16	4.62691	0.264706	0.577236
ASRGL1	4.62691	0.264706	0.577236
ATG12	4.62691	0.264706	0.577236
BBS4	4.62691	0.264706	0.577236
BCAN	4.62691	0.264706	0.577236
BRIP1	4.62691	0.264706	0.577236
BTBD10	4.62691	0.264706	0.577236
BTN3A2	4.62691	0.264706	0.577236
C12orf66	4.62691	0.264706	0.577236
C1orf21	4.62691	0.264706	0.577236
C20orf27	4.62691	0.264706	0.577236
CASP3	4.62691	0.264706	0.577236
CBX8	4.62691	0.264706	0.577236
CD82	4.62691	0.264706	0.577236
CDK5R1	4.62691	0.264706	0.577236
CHUK	4.62691	0.264706	0.577236
COL4A3	4.62691	0.264706	0.577236
COPG2	4.62691	0.264706	0.577236
CRYBG1	4.62691	0.264706	0.577236
CTDSP1	4.62691	0.264706	0.577236
CTU1	4.62691	0.264706	0.577236
CYB5R4	4.62691	0.264706	0.577236
DAPK2	4.62691	0.264706	0.577236
DENND2D	4.62691	0.264706	0.577236
DHRS4L2	4.62691	0.264706	0.577236
DLSTP1	4.62691	0.264706	0.577236
DOCK8	4.62691	0.264706	0.577236
DTWD2	4.62691	0.264706	0.577236
DTX2	4.62691	0.264706	0.577236
ELP4	4.62691	0.264706	0.577236
ETV6	4.62691	0.264706	0.577236
FAM53B	4.62691	0.264706	0.577236
FAM86C2P	4.62691	0.264706	0.577236
FAM86DP	4.62691	0.264706	0.577236
FBXW9	4.62691	0.264706	0.577236
FUT11	4.62691	0.264706	0.577236
HYAL3	4.62691	0.264706	0.577236
ISOC1	4.62691	0.264706	0.577236
JAK2	4.62691	0.264706	0.577236
KLF12	4.62691	0.264706	0.577236
KLHL13	4.62691	0.264706	0.577236
KLHL17	4.62691	0.264706	0.577236
LDAH	4.62691	0.264706	0.577236
LYPLA2	4.62691	0.264706	0.577236
MBD6	4.62691	0.264706	0.577236
MRPS31	4.62691	0.264706	0.577236
MTHFD2L	4.62691	0.264706	0.577236
MTRNR2L2	4.62691	0.264706	0.577236
NACC2	4.62691	0.264706	0.577236
OSTC	4.62691	0.264706	0.577236
OSTM1	4.62691	0.264706	0.577236
OXSM	4.62691	0.264706	0.577236
PACC1	4.62691	0.264706	0.577236
PAFAH2	4.62691	0.264706	0.577236
PANDAR	4.62691	0.264706	0.577236
PDE6D	4.62691	0.264706	0.577236
PDGFRB	4.62691	0.264706	0.577236
PDK1	4.62691	0.264706	0.577236
PEX1	4.62691	0.264706	0.577236
PEX6	4.62691	0.264706	0.577236
PLEKHA8P1	4.62691	0.264706	0.577236
POLE2	4.62691	0.264706	0.577236
PROSER2-AS1	4.62691	0.264706	0.577236
PRRG1	4.62691	0.264706	0.577236
PUDP	4.62691	0.264706	0.577236
RAB33B	4.62691	0.264706	0.577236
RAD54B	4.62691	0.264706	0.577236
RP9	4.62691	0.264706	0.577236
RPL34	4.62691	0.264706	0.577236
RTN2	4.62691	0.264706	0.577236
SCARNA3	4.62691	0.264706	0.577236
SLC22A18	4.62691	0.264706	0.577236
SLC22A5	4.62691	0.264706	0.577236
SLC39A13	4.62691	0.264706	0.577236
SLC39A4	4.62691	0.264706	0.577236
SLC49A4	4.62691	0.264706	0.577236
SMAP2	4.62691	0.264706	0.577236
SMPDL3A	4.62691	0.264706	0.577236
SNORA49	4.62691	0.264706	0.577236
SNORD4A	4.62691	0.264706	0.577236
SPRY4	4.62691	0.264706	0.577236
STK32B	4.62691	0.264706	0.577236
STK35	4.62691	0.264706	0.577236
SUMF1	4.62691	0.264706	0.577236
SUSD6	4.62691	0.264706	0.577236
SVBP	4.62691	0.264706	0.577236
SVOPL	4.62691	0.264706	0.577236
SYNGR2	4.62691	0.264706	0.577236
THBS3	4.62691	0.264706	0.577236
TLCD1	4.62691	0.264706	0.577236
TM2D1	4.62691	0.264706	0.577236
TSPAN31	4.62691	0.264706	0.577236
TTC30B	4.62691	0.264706	0.577236
TTC32	4.62691	0.264706	0.577236
TUBD1	4.62691	0.264706	0.577236
UBE2E3	4.62691	0.264706	0.577236
UFSP2	4.62691	0.264706	0.577236
USP6NL	4.62691	0.264706	0.577236
VDAC1	4.62691	0.264706	0.577236
ZCCHC10	4.62691	0.264706	0.577236
ZNF226	4.62691	0.264706	0.577236
ZNF45	4.62691	0.264706	0.577236
ZNF480	4.62691	0.264706	0.577236
ZNF550	4.62691	0.264706	0.577236
ZNF655	4.62691	0.264706	0.577236
ZNF75A	4.62691	0.264706	0.577236
ZSCAN32	4.62691	0.264706	0.577236
CCDC82	0.937049	0.264725	0.577205
MAN1A2	0.937049	0.264725	0.577205
MZT1	0.937049	0.264725	0.577205
POLG	0.937049	0.264725	0.577205
RARS1	0.937049	0.264725	0.577205
SCAMP3	0.937049	0.264725	0.577205
ZC3HAV1	0.937049	0.264725	0.577205
PGAM5	0.858063	0.270484	0.567858
PPP2R2A	0.858063	0.270484	0.567858
SYNJ2	0.858063	0.270484	0.567858
TANC1	0.858063	0.270484	0.567858
TGFBI	0.858063	0.270484	0.567858
ALDH1L2	1.37028	0.274268	0.561826
AMMECR1L	1.37028	0.274268	0.561826
BCORL1	1.37028	0.274268	0.561826
BLCAP	1.37028	0.274268	0.561826
C5orf22	1.37028	0.274268	0.561826
EXOSC8	1.37028	0.274268	0.561826
FADS2	1.37028	0.274268	0.561826
GCDH	1.37028	0.274268	0.561826
MIPOL1	1.37028	0.274268	0.561826
NHS	1.37028	0.274268	0.561826
NINL	1.37028	0.274268	0.561826
OSBPL1A	1.37028	0.274268	0.561826
PBK	1.37028	0.274268	0.561826
PLA2G4A	1.37028	0.274268	0.561826
PLCG1	1.37028	0.274268	0.561826
RAPGEF6	1.37028	0.274268	0.561826
RBMX2	1.37028	0.274268	0.561826
RFK	1.37028	0.274268	0.561826
RPAP1	1.37028	0.274268	0.561826
RTL8C	1.37028	0.274268	0.561826
SELENOK	1.37028	0.274268	0.561826
SLC35B2	1.37028	0.274268	0.561826
SLC9A7	1.37028	0.274268	0.561826
SPATA5L1	1.37028	0.274268	0.561826
SSR3	1.37028	0.274268	0.561826
THG1L	1.37028	0.274268	0.561826
TMEM101	1.37028	0.274268	0.561826
ZNF274	1.37028	0.274268	0.561826
ZXDC	1.37028	0.274268	0.561826
COG5	1.24585	0.275999	0.559093
EMP3	1.24585	0.275999	0.559093
GEMIN6	1.24585	0.275999	0.559093
IDE	1.24585	0.275999	0.559093
MAN2A1	1.24585	0.275999	0.559093
MCCC2	1.24585	0.275999	0.559093
NDC1	1.24585	0.275999	0.559093
RFC3	1.24585	0.275999	0.559093
SLC12A4	1.24585	0.275999	0.559093
TNFRSF10A	1.24585	0.275999	0.559093
URM1	1.24585	0.275999	0.559093
ACADM	1.33796	0.275999	0.559093
ATP6V1B2	1.33796	0.275999	0.559093
EYA4	1.33796	0.275999	0.559093
GIPC1	1.33796	0.275999	0.559093
HPS6	1.33796	0.275999	0.559093
NCR3LG1	1.33796	0.275999	0.559093
PRPSAP1	1.33796	0.275999	0.559093
PRR12	1.33796	0.275999	0.559093
PRPF3	0.680384	0.276744	0.557921
PRR14L	0.680384	0.276744	0.557921
BAZ1A	0.584264	0.27769	0.55644
CCT7	0.601929	0.27769	0.55644
CD151	0.804302	0.278997	0.5544
CWC22	0.804302	0.278997	0.5544
LARS2	0.804302	0.278997	0.5544
RRS1	0.804302	0.278997	0.5544
ZBTB40	0.804302	0.278997	0.5544
ATR	0.846752	0.279245	0.554015
KPNA1	0.846752	0.279245	0.554015
MET	0.846752	0.279245	0.554015
PBDC1	0.846752	0.279245	0.554015
RAB11FIP1	0.846752	0.279245	0.554015
RBM41	0.846752	0.279245	0.554015
SRSF5	0.846752	0.279245	0.554015
TRMT10C	0.846752	0.279245	0.554015
CBX5	0.637789	0.281407	0.550666
HECTD1	0.663705	0.281407	0.550666
FKBP5	0.748968	0.288484	0.539878
LARS1	0.748968	0.288484	0.539878
ELOVL5	0.789418	0.288484	0.539878
MINPP1	0.789418	0.288484	0.539878
UTP25	0.789418	0.288484	0.539878
LEO1	0.610858	0.290578	0.536737
RSF1	0.604674	0.29264	0.533666
DERL1	0.71513	0.294711	0.530604
GRSF1	0.71513	0.294711	0.530604
HARS1	0.71513	0.294711	0.530604
ARCN1	0.690406	0.299089	0.524199
BOD1L1	0.690406	0.299089	0.524199
MARS1	0.690406	0.299089	0.524199
ABI1	1.00502	0.30031	0.52243
CCNL1	1.00502	0.30031	0.52243
GOT2	1.00502	0.30031	0.52243
HSPA4L	1.00502	0.30031	0.52243
PLBD2	1.00502	0.30031	0.52243
SCP2	1.00502	0.30031	0.52243
SIK3	1.00502	0.30031	0.52243
SNRPA	1.00502	0.30031	0.52243
VPS35	1.00502	0.30031	0.52243
MIS18BP1	0.67155	0.302271	0.519603
TWNK	0.67155	0.302271	0.519603
PCOLCE	0.656692	0.304645	0.516207
HSPA13	0.692319	0.305809	0.51455
NPC1	0.692319	0.305809	0.51455
RRP12	0.692319	0.305809	0.51455
IARS1	0.668837	0.309909	0.508766
NOM1	0.668837	0.309909	0.508766
APOL2	0.886219	0.312304	0.505423
ATAD1	0.886219	0.312304	0.505423
MYO5C	0.886219	0.312304	0.505423
RAB14	0.886219	0.312304	0.505423
SEH1L	0.886219	0.312304	0.505423
TIMP3	0.886219	0.312304	0.505423
ABR	1.01904	0.312308	0.505417
APMAP	1.01904	0.312308	0.505417
ATP5PB	1.01904	0.312308	0.505417
CENPJ	1.01904	0.312308	0.505417
COPS3	1.01904	0.312308	0.505417
CSAD	1.01904	0.312308	0.505417
CSTF1	1.01904	0.312308	0.505417
CTPS2	1.01904	0.312308	0.505417
DRG2	1.01904	0.312308	0.505417
EMC3	1.01904	0.312308	0.505417
EPC2	1.01904	0.312308	0.505417
EPHX1	1.01904	0.312308	0.505417
GINS3	1.01904	0.312308	0.505417
HIP1R	1.01904	0.312308	0.505417
ITGB4	1.01904	0.312308	0.505417
KLHL21	1.01904	0.312308	0.505417
LARP7	1.01904	0.312308	0.505417
MGST3	1.01904	0.312308	0.505417
PTGS1	1.01904	0.312308	0.505417
SRP54	1.01904	0.312308	0.505417
UBA5	1.01904	0.312308	0.505417
USP4	1.01904	0.312308	0.505417
YARS2	1.01904	0.312308	0.505417
TSR1	0.651336	0.312654	0.504936
PHIP	0.611398	0.314537	0.502328
CPS1	0.574572	0.316775	0.499249
DDX5	0.56776	0.317888	0.497726
ALDH1B1	0.771045	0.318789	0.496496
ANXA7	0.771045	0.318789	0.496496
CHD1L	0.771045	0.318789	0.496496
PABPC1	0.771045	0.318789	0.496496
PMPCB	0.771045	0.318789	0.496496
USP33	0.771045	0.318789	0.496496
ARHGEF10	0.81521	0.318789	0.496496
RAB1A	0.81521	0.318789	0.496496
SLC2A1	0.81521	0.318789	0.496496
TOMM34	0.767932	0.32247	0.49151
ADAT2	1.86372	0.325869	0.486957
ALDH5A1	1.86372	0.325869	0.486957
BTBD7	1.86372	0.325869	0.486957
C6orf89	1.86372	0.325869	0.486957
CPZ	1.86372	0.325869	0.486957
FARP2	1.86372	0.325869	0.486957
FGD4	1.86372	0.325869	0.486957
GNPTG	1.86372	0.325869	0.486957
GPD2	1.86372	0.325869	0.486957
IL7R	1.86372	0.325869	0.486957
KAZALD1	1.86372	0.325869	0.486957
MAPKBP1	1.86372	0.325869	0.486957
MEOX1	1.86372	0.325869	0.486957
MRPL22	1.86372	0.325869	0.486957
MRPL58	1.86372	0.325869	0.486957
MX1	1.86372	0.325869	0.486957
NAMPT	1.86372	0.325869	0.486957
NDUFC1	1.86372	0.325869	0.486957
NT5C2	1.86372	0.325869	0.486957
POLH	1.86372	0.325869	0.486957
PPP6R2	1.86372	0.325869	0.486957
QDPR	1.86372	0.325869	0.486957
RASSF5	1.86372	0.325869	0.486957
RBMS1	1.86372	0.325869	0.486957
RNF207	1.86372	0.325869	0.486957
SAA1	1.86372	0.325869	0.486957
SHOC2	1.86372	0.325869	0.486957
SLC30A6	1.86372	0.325869	0.486957
SLC39A11	1.86372	0.325869	0.486957
SMG8	1.86372	0.325869	0.486957
SPRED1	1.86372	0.325869	0.486957
TEAD4	1.86372	0.325869	0.486957
TUBB2A	1.86372	0.325869	0.486957
ZFYVE27	1.86372	0.325869	0.486957
ZMAT3	1.86372	0.325869	0.486957
ZNF33A	1.86372	0.325869	0.486957
ZNF473	1.86372	0.325869	0.486957
ZNF592	1.86372	0.325869	0.486957
ZNF629	1.86372	0.325869	0.486957
ZRANB3	1.86372	0.325869	0.486957
ZUP1	1.86372	0.325869	0.486957
DDB1	0.55132	0.326867	0.485629
CCAR2	0.812433	0.327413	0.484904
CEP85	0.812433	0.327413	0.484904
CIP2A	0.812433	0.327413	0.484904
PCYOX1	0.812433	0.327413	0.484904
PLIN2	0.812433	0.327413	0.484904
RICTOR	0.812433	0.327413	0.484904
SACS	0.812433	0.327413	0.484904
SAR1B	0.812433	0.327413	0.484904
SDHB	0.812433	0.327413	0.484904
SEMA3A	0.812433	0.327413	0.484904
SOAT1	0.812433	0.327413	0.484904
TRPM7	0.812433	0.327413	0.484904
TUT1	0.812433	0.327413	0.484904
DNAJC16	0.876086	0.327413	0.484904
LYN	0.876086	0.327413	0.484904
PAXBP1	0.876086	0.327413	0.484904
RAB5B	0.876086	0.327413	0.484904
SCO1	0.876086	0.327413	0.484904
SUCO	0.876086	0.327413	0.484904
TRIT1	0.876086	0.327413	0.484904
TSPAN6	0.876086	0.327413	0.484904
UBR1	0.876086	0.327413	0.484904
URB1	0.876086	0.327413	0.484904
TKT	0.515603	0.333098	0.477428
ERGIC2	0.747793	0.334166	0.476037
GLS	0.747793	0.334166	0.476037
MLEC	0.747793	0.334166	0.476037
NBN	0.747793	0.334166	0.476037
SLC4A7	0.747793	0.334166	0.476037
SUN1	0.747793	0.334166	0.476037
VBP1	0.747793	0.334166	0.476037
GATAD2B	0.798121	0.334166	0.476037
KIF18A	0.798121	0.334166	0.476037
MSH6	0.798121	0.334166	0.476037
PPT1	0.798121	0.334166	0.476037
ATP2A2	0.513428	0.3345	0.475604
BICD1	0.707352	0.337233	0.47207
CDC20	0.707352	0.337233	0.47207
MTREX	0.707352	0.337233	0.47207
NUDCD1	0.707352	0.337233	0.47207
SLC27A2	0.707352	0.337233	0.47207
CHML	0.679654	0.338487	0.470458
CUL3	0.679654	0.338487	0.470458
FAM98A	0.679654	0.338487	0.470458
KMT2E	0.679654	0.338487	0.470458
NUCB2	0.679654	0.338487	0.470458
PSMD1	0.679654	0.338487	0.470458
CHD1	0.616234	0.338581	0.470338
TMPO	0.644157	0.338581	0.470338
ELOA	0.6279	0.338791	0.470068
ASCC3	0.659492	0.338791	0.470068
FBN1	0.548942	0.344971	0.462217
CCDC47	0.550459	0.346369	0.460461
FARSA	0.55444	0.349386	0.456695
FAT1	0.579031	0.349386	0.456695
GLA	0.584516	0.350959	0.454744
PLIN3	0.584516	0.350959	0.454744
TUBA4A	0.584516	0.350959	0.454744
P3H2	0.600399	0.353878	0.451146
PDHA1	0.600399	0.353878	0.451146
EFNA1	0.67844	0.354832	0.449977
KIF2A	0.67844	0.354832	0.449977
PATL1	0.67844	0.354832	0.449977
SAMM50	0.67844	0.354832	0.449977
SQLE	0.67844	0.354832	0.449977
TSPYL2	0.67844	0.354832	0.449977
ATP5F1A	0.612523	0.354836	0.449972
MARCHF7	0.612523	0.354836	0.449972
USO1	0.612523	0.354836	0.449972
ANXA6	0.652972	0.354836	0.449972
IWS1	0.509686	0.355786	0.448811
KIF11	0.509686	0.355786	0.448811
KNL1	0.529816	0.355786	0.448811
THRAP3	0.52968	0.357983	0.446138
PLXNB2	0.529517	0.360372	0.44325
ATP6AP1	1.14746	0.366109	0.43639
AVEN	1.14746	0.366109	0.43639
C5orf15	1.14746	0.366109	0.43639
CCNG1	1.14746	0.366109	0.43639
CERS5	1.14746	0.366109	0.43639
CERT1	1.14746	0.366109	0.43639
CREB3	1.14746	0.366109	0.43639
DNAJC5	1.14746	0.366109	0.43639
EMC10	1.14746	0.366109	0.43639
EPS15L1	1.14746	0.366109	0.43639
GAA	1.14746	0.366109	0.43639
GPN3	1.14746	0.366109	0.43639
IRS2	1.14746	0.366109	0.43639
KIAA0319L	1.14746	0.366109	0.43639
LRRC8D	1.14746	0.366109	0.43639
MAD2L1	1.14746	0.366109	0.43639
MADD	1.14746	0.366109	0.43639
MAP3K14	1.14746	0.366109	0.43639
METTL16	1.14746	0.366109	0.43639
NCK1	1.14746	0.366109	0.43639
NSMCE3	1.14746	0.366109	0.43639
PHF2	1.14746	0.366109	0.43639
POP1	1.14746	0.366109	0.43639
PRAF2	1.14746	0.366109	0.43639
PTCD3	1.14746	0.366109	0.43639
ST7L	1.14746	0.366109	0.43639
TAF8	1.14746	0.366109	0.43639
TMBIM4	1.14746	0.366109	0.43639
CPA4	0.529876	0.37397	0.427164
CAD	0.725486	0.374372	0.426697
DLG1	0.725486	0.374372	0.426697
NCOA5	0.725486	0.374372	0.426697
UTP3	0.725486	0.374372	0.426697
PDS5B	0.555708	0.374591	0.426442
ASCC1	0.93521	0.37526	0.425668
C1orf174	0.93521	0.37526	0.425668
IARS2	0.93521	0.37526	0.425668
IL27RA	0.93521	0.37526	0.425668
LONP2	0.93521	0.37526	0.425668
MACO1	0.93521	0.37526	0.425668
MTR	0.93521	0.37526	0.425668
PABPN1	0.93521	0.37526	0.425668
SEC31A	0.93521	0.37526	0.425668
SHPRH	0.93521	0.37526	0.425668
SLC33A1	0.93521	0.37526	0.425668
SNAP23	0.93521	0.37526	0.425668
SPATS2L	0.93521	0.37526	0.425668
TMEM115	0.93521	0.37526	0.425668
DLGAP5	0.775904	0.37618	0.424604
LAMC3	0.775904	0.37618	0.424604
MYO5B	0.775904	0.37618	0.424604
POGZ	0.775904	0.37618	0.424604
REV3L	0.775904	0.37618	0.424604
CCDC93	0.832116	0.37618	0.424604
DSCC1	0.832116	0.37618	0.424604
GYS1	0.832116	0.37618	0.424604
NCAPD3	0.832116	0.37618	0.424604
PTPN14	0.832116	0.37618	0.424604
RILPL2	0.832116	0.37618	0.424604
SUPV3L1	0.832116	0.37618	0.424604
PUM3	0.58776	0.378521	0.42191
TGOLN2	0.595601	0.38288	0.416937
OLR1	0.529423	0.385867	0.413562
ACADVL	0.643283	0.38768	0.411527
AHR	1.23495	0.388527	0.410579
APPBP2	1.23495	0.388527	0.410579
C18orf25	1.23495	0.388527	0.410579
CACNA2D1	1.23495	0.388527	0.410579
CCN2	1.23495	0.388527	0.410579
CHAC2	1.23495	0.388527	0.410579
CHID1	1.23495	0.388527	0.410579
CNTLN	1.23495	0.388527	0.410579
COX17	1.23495	0.388527	0.410579
DHX57	1.23495	0.388527	0.410579
ELF4	1.23495	0.388527	0.410579
FANCM	1.23495	0.388527	0.410579
GBA2	1.23495	0.388527	0.410579
GNPNAT1	1.23495	0.388527	0.410579
GREB1L	1.23495	0.388527	0.410579
HINT2	1.23495	0.388527	0.410579
ITPR2	1.23495	0.388527	0.410579
KLHL9	1.23495	0.388527	0.410579
MCU	1.23495	0.388527	0.410579
MEAF6	1.23495	0.388527	0.410579
MTRES1	1.23495	0.388527	0.410579
NAXE	1.23495	0.388527	0.410579
NEPRO	1.23495	0.388527	0.410579
NEURL4	1.23495	0.388527	0.410579
NFATC3	1.23495	0.388527	0.410579
NR2C1	1.23495	0.388527	0.410579
OCRL	1.23495	0.388527	0.410579
ORMDL3	1.23495	0.388527	0.410579
PPP4R2	1.23495	0.388527	0.410579
PRTG	1.23495	0.388527	0.410579
RHOG	1.23495	0.388527	0.410579
SEC23B	1.23495	0.388527	0.410579
SMIM7	1.23495	0.388527	0.410579
SYVN1	1.23495	0.388527	0.410579
TRAF3IP2	1.23495	0.388527	0.410579
TRIM23	1.23495	0.388527	0.410579
VGLL4	1.23495	0.388527	0.410579
ZHX3	1.23495	0.388527	0.410579
ZNF267	1.23495	0.388527	0.410579
ZNF614	1.23495	0.388527	0.410579
STT3B	0.529201	0.390866	0.407972
CHD7	0.557123	0.390866	0.407972
TSR2	0.557123	0.390866	0.407972
SF3B3	0.50771	0.391538	0.407226
NXF1	0.620334	0.392856	0.405766
TARDBP	0.620334	0.392856	0.405766
AHCY	0.664499	0.392856	0.405766
ATN1	0.664499	0.392856	0.405766
CORO1C	0.664499	0.392856	0.405766
EIF3E	0.664499	0.392856	0.405766
MYPN	0.664499	0.392856	0.405766
PRMT7	0.664499	0.392856	0.405766
ADAM15	0.52892	0.396539	0.401714
C1QBP	0.52892	0.396539	0.401714
TRAP1	0.560511	0.396539	0.401714
ALDH9A1	0.695645	0.398138	0.399967
BCOR	0.695645	0.398138	0.399967
BUB3	0.695645	0.398138	0.399967
DHX34	0.695645	0.398138	0.399967
HSDL2	0.695645	0.398138	0.399967
IQCB1	0.695645	0.398138	0.399967
ACP1	0.745842	0.402639	0.395084
BMP5	0.745842	0.402639	0.395084
DHX40	0.745842	0.402639	0.395084
FBXO21	0.745842	0.402639	0.395084
GLCE	0.745842	0.402639	0.395084
MCMBP	0.745842	0.402639	0.395084
MRPL16	0.745842	0.402639	0.395084
MTG1	0.745842	0.402639	0.395084
RPL35A	0.745842	0.402639	0.395084
ZFC3H1	0.745842	0.402639	0.395084
TP53BP1	0.502435	0.402789	0.394922
ECHDC1	0.564923	0.402999	0.394696
NUP153	0.564923	0.402999	0.394696
PAK1IP1	0.564923	0.402999	0.394696
PRCC	0.564923	0.402999	0.394696
PSMD14	0.564923	0.402999	0.394696
ATG7	0.84036	0.403427	0.394235
DENND5A	0.84036	0.403427	0.394235
DRG1	0.84036	0.403427	0.394235
EBPL	0.84036	0.403427	0.394235
EFCAB14	0.84036	0.403427	0.394235
FUBP3	0.84036	0.403427	0.394235
MAST2	0.84036	0.403427	0.394235
ME3	0.84036	0.403427	0.394235
MRE11	0.84036	0.403427	0.394235
NCCRP1	0.84036	0.403427	0.394235
NUDT19	0.84036	0.403427	0.394235
OLFML2A	0.84036	0.403427	0.394235
PDCD7	0.84036	0.403427	0.394235
PIGG	0.84036	0.403427	0.394235
PREPL	0.84036	0.403427	0.394235
RAP1A	0.84036	0.403427	0.394235
SNUPN	0.84036	0.403427	0.394235
TIMM50	0.84036	0.403427	0.394235
TMEM131	0.84036	0.403427	0.394235
TMX3	0.84036	0.403427	0.394235
TOR3A	0.84036	0.403427	0.394235
TXNDC16	0.84036	0.403427	0.394235
ZBED4	0.84036	0.403427	0.394235
ZBTB20	0.84036	0.403427	0.394235
ATP5MPL	0.932466	0.403427	0.394235
CD276	0.932466	0.403427	0.394235
CPSF1	0.932466	0.403427	0.394235
CWC25	0.932466	0.403427	0.394235
EFR3A	0.932466	0.403427	0.394235
EMSY	0.932466	0.403427	0.394235
ERCC6	0.932466	0.403427	0.394235
GDE1	0.932466	0.403427	0.394235
GGPS1	0.932466	0.403427	0.394235
HMG20A	0.932466	0.403427	0.394235
HPS4	0.932466	0.403427	0.394235
IDH3A	0.932466	0.403427	0.394235
LRIG2	0.932466	0.403427	0.394235
ME1	0.932466	0.403427	0.394235
MRPS17	0.932466	0.403427	0.394235
MSMO1	0.932466	0.403427	0.394235
NDUFB4	0.932466	0.403427	0.394235
NFIL3	0.932466	0.403427	0.394235
ODF2L	0.932466	0.403427	0.394235
PSMD5	0.932466	0.403427	0.394235
RALGAPB	0.932466	0.403427	0.394235
RNF139	0.932466	0.403427	0.394235
SDE2	0.932466	0.403427	0.394235
SLC7A2	0.932466	0.403427	0.394235
SRSF2	0.932466	0.403427	0.394235
TMEM109	0.932466	0.403427	0.394235
TUBG1	0.932466	0.403427	0.394235
UTP15	0.932466	0.403427	0.394235
ZNF292	0.932466	0.403427	0.394235
ADSL	0.570906	0.410356	0.386839
ATP5F1C	0.570906	0.410356	0.386839
FAM120C	0.570906	0.410356	0.386839
FBXO9	0.570906	0.410356	0.386839
GSPT1	0.570906	0.410356	0.386839
HIVEP1	0.570906	0.410356	0.386839
HMOX2	0.570906	0.410356	0.386839
OTULIN	0.570906	0.410356	0.386839
SMC5	0.570906	0.410356	0.386839
ERGIC3	0.529318	0.414306	0.382678
GRPEL1	0.529318	0.414306	0.382678
BAG2	0.579481	0.418661	0.378137
CAP1	0.579481	0.418661	0.378137
CPNE1	0.579481	0.418661	0.378137
GINM1	0.579481	0.418661	0.378137
GOPC	0.579481	0.418661	0.378137
NTMT1	0.579481	0.418661	0.378137
PATJ	0.579481	0.418661	0.378137
PVR	0.579481	0.418661	0.378137
SLC39A1	0.579481	0.418661	0.378137
SPCS3	0.579481	0.418661	0.378137
VMP1	0.579481	0.418661	0.378137
ARHGEF3	0.629809	0.418661	0.378137
NKTR	0.629809	0.418661	0.378137
SMG7	0.629809	0.418661	0.378137
TOR1AIP1	0.629809	0.418661	0.378137
CXCR4	0.562562	0.431625	0.364894
NVL	0.56767	0.44266	0.35393
SCAF8	0.56767	0.44266	0.35393
ARHGAP5	0.717413	0.450755	0.346059
CENPT	0.717413	0.450755	0.346059
CKAP2L	0.717413	0.450755	0.346059
DDX56	0.717413	0.450755	0.346059
SLC25A24	0.717413	0.450755	0.346059
SLC25A3	0.717413	0.450755	0.346059
ZNF148	0.717413	0.450755	0.346059
PPP1R8	0.574775	0.455892	0.341138
RNGTT	0.574775	0.455892	0.341138
SCIN	0.528553	0.457586	0.339528
SEC61A1	0.528553	0.457586	0.339528
BRWD3	0.784547	0.46563	0.331959
C1orf109	0.784547	0.46563	0.331959
CPSF3	0.784547	0.46563	0.331959
DLD	0.784547	0.46563	0.331959
DNAJB4	0.784547	0.46563	0.331959
FIRRE	0.784547	0.46563	0.331959
MRPL46	0.784547	0.46563	0.331959
MRPS2	0.784547	0.46563	0.331959
MRPS9	0.784547	0.46563	0.331959
N4BP2	0.784547	0.46563	0.331959
OSBPL9	0.784547	0.46563	0.331959
PLD3	0.784547	0.46563	0.331959
TMEM97	0.784547	0.46563	0.331959
TRERF1	0.784547	0.46563	0.331959
TUBA1B	0.784547	0.46563	0.331959
ADD3	0.861844	0.46563	0.331959
CDKN3	0.861844	0.46563	0.331959
CGAS	0.861844	0.46563	0.331959
CLOCK	0.861844	0.46563	0.331959
FER	0.861844	0.46563	0.331959
FOPNL	0.861844	0.46563	0.331959
GNB4	0.861844	0.46563	0.331959
MAP2K3	0.861844	0.46563	0.331959
MLX	0.861844	0.46563	0.331959
NDUFA9	0.861844	0.46563	0.331959
NSMF	0.861844	0.46563	0.331959
PPIP5K2	0.861844	0.46563	0.331959
SACM1L	0.861844	0.46563	0.331959
SELENOI	0.861844	0.46563	0.331959
SNRPC	0.861844	0.46563	0.331959
STRIP1	0.861844	0.46563	0.331959
TANK	0.861844	0.46563	0.331959
TOR1A	0.861844	0.46563	0.331959
AP1G1	0.585331	0.471995	0.326063
CPD	0.585331	0.471995	0.326063
EIF2B5	0.585331	0.471995	0.326063
GPR107	0.585331	0.471995	0.326063
PEA15	0.585331	0.471995	0.326063
DDR2	0.641542	0.471995	0.326063
JMY	0.641542	0.471995	0.326063
MCM4	0.641542	0.471995	0.326063
PDRG1	0.641542	0.471995	0.326063
PSME4	0.641542	0.471995	0.326063
PTGR1	0.641542	0.471995	0.326063
UFD1	0.641542	0.471995	0.326063
AIFM1	0.528053	0.472815	0.325308
PGRMC1	0.528053	0.472815	0.325308
POLR2B	0.528053	0.472815	0.325308
ARFIP2	0.92793	0.480955	0.317896
ATP11C	0.92793	0.480955	0.317896
C17orf75	0.92793	0.480955	0.317896
CCDC138	0.92793	0.480955	0.317896
DENR	0.92793	0.480955	0.317896
GABPB2	0.92793	0.480955	0.317896
GADD45B	0.92793	0.480955	0.317896
GPATCH11	0.92793	0.480955	0.317896
HOXC11	0.92793	0.480955	0.317896
IGF2BP3	0.92793	0.480955	0.317896
KIFAP3	0.92793	0.480955	0.317896
LINC00942	0.92793	0.480955	0.317896
MRPL37	0.92793	0.480955	0.317896
MRPS6	0.92793	0.480955	0.317896
NFXL1	0.92793	0.480955	0.317896
NLN	0.92793	0.480955	0.317896
NUP43	0.92793	0.480955	0.317896
PAPSS1	0.92793	0.480955	0.317896
PDLIM5	0.92793	0.480955	0.317896
PLRG1	0.92793	0.480955	0.317896
RABIF	0.92793	0.480955	0.317896
RAD52	0.92793	0.480955	0.317896
RHOT2	0.92793	0.480955	0.317896
SKA3	0.92793	0.480955	0.317896
SNHG15	0.92793	0.480955	0.317896
TMEM39A	0.92793	0.480955	0.317896
TOE1	0.92793	0.480955	0.317896
TTC27	0.92793	0.480955	0.317896
ZBTB7B	0.92793	0.480955	0.317896
ZDHHC17	0.92793	0.480955	0.317896
ZER1	0.92793	0.480955	0.317896
ZFYVE21	0.92793	0.480955	0.317896
AAK1	1.04187	0.480955	0.317896
BTBD1	1.04187	0.480955	0.317896
BTRC	1.04187	0.480955	0.317896
CC2D1B	1.04187	0.480955	0.317896
CEP290	1.04187	0.480955	0.317896
CLN3	1.04187	0.480955	0.317896
CLSTN3	1.04187	0.480955	0.317896
CNDP2	1.04187	0.480955	0.317896
COX7C	1.04187	0.480955	0.317896
CS	1.04187	0.480955	0.317896
DNAJB14	1.04187	0.480955	0.317896
DTX3L	1.04187	0.480955	0.317896
E4F1	1.04187	0.480955	0.317896
GALNT1	1.04187	0.480955	0.317896
GNB2	1.04187	0.480955	0.317896
HERPUD1	1.04187	0.480955	0.317896
HOXB7	1.04187	0.480955	0.317896
HPS3	1.04187	0.480955	0.317896
ICMT	1.04187	0.480955	0.317896
KATNA1	1.04187	0.480955	0.317896
MAP3K7	1.04187	0.480955	0.317896
NFRKB	1.04187	0.480955	0.317896
PISD	1.04187	0.480955	0.317896
PSEN2	1.04187	0.480955	0.317896
RBM8A	1.04187	0.480955	0.317896
REXO2	1.04187	0.480955	0.317896
RRAD	1.04187	0.480955	0.317896
RSBN1	1.04187	0.480955	0.317896
TRAPPC10	1.04187	0.480955	0.317896
UCHL3	1.04187	0.480955	0.317896
XXYLT1	1.04187	0.480955	0.317896
ZDBF2	1.04187	0.480955	0.317896
ALDH3A1	1.67533	0.483528	0.315578
APOO	1.67533	0.483528	0.315578
BUD13	1.67533	0.483528	0.315578
C12orf75	1.67533	0.483528	0.315578
C1D	1.67533	0.483528	0.315578
C2CD5	1.67533	0.483528	0.315578
CAMK2G	1.67533	0.483528	0.315578
CARD6	1.67533	0.483528	0.315578
CEP131	1.67533	0.483528	0.315578
CHIC1	1.67533	0.483528	0.315578
CHM	1.67533	0.483528	0.315578
COQ7	1.67533	0.483528	0.315578
CT83	1.67533	0.483528	0.315578
DGLUCY	1.67533	0.483528	0.315578
DIO2	1.67533	0.483528	0.315578
DSE	1.67533	0.483528	0.315578
DTL	1.67533	0.483528	0.315578
EFCAB11	1.67533	0.483528	0.315578
FBXL18	1.67533	0.483528	0.315578
FBXL19-AS1	1.67533	0.483528	0.315578
FBXL5	1.67533	0.483528	0.315578
GLI3	1.67533	0.483528	0.315578
GNB1L	1.67533	0.483528	0.315578
HDAC6	1.67533	0.483528	0.315578
HLCS	1.67533	0.483528	0.315578
ING3	1.67533	0.483528	0.315578
ITGB8	1.67533	0.483528	0.315578
LINC00987	1.67533	0.483528	0.315578
MAN2B2	1.67533	0.483528	0.315578
MARS2	1.67533	0.483528	0.315578
MRPL11	1.67533	0.483528	0.315578
MTMR9	1.67533	0.483528	0.315578
NCDN	1.67533	0.483528	0.315578
PCGF2	1.67533	0.483528	0.315578
PTPN2	1.67533	0.483528	0.315578
RACGAP1P	1.67533	0.483528	0.315578
RBM45	1.67533	0.483528	0.315578
RELB	1.67533	0.483528	0.315578
RETREG1	1.67533	0.483528	0.315578
RNF103	1.67533	0.483528	0.315578
RPGRIP1L	1.67533	0.483528	0.315578
RPS24	1.67533	0.483528	0.315578
RUBCN	1.67533	0.483528	0.315578
SDHAF3	1.67533	0.483528	0.315578
SLC28A3	1.67533	0.483528	0.315578
SNORA58B	1.67533	0.483528	0.315578
SPRYD7	1.67533	0.483528	0.315578
STARD8	1.67533	0.483528	0.315578
TAMM41	1.67533	0.483528	0.315578
TATDN3	1.67533	0.483528	0.315578
TBC1D22B	1.67533	0.483528	0.315578
TBC1D24	1.67533	0.483528	0.315578
TFAP2C	1.67533	0.483528	0.315578
TLL1	1.67533	0.483528	0.315578
TMEM44	1.67533	0.483528	0.315578
TRAF5	1.67533	0.483528	0.315578
UBQLN2	1.67533	0.483528	0.315578
UBR7	1.67533	0.483528	0.315578
UBXN2A	1.67533	0.483528	0.315578
ULBP3	1.67533	0.483528	0.315578
ULK4	1.67533	0.483528	0.315578
VPS50	1.67533	0.483528	0.315578
ZNF124	1.67533	0.483528	0.315578
ZNF189	1.67533	0.483528	0.315578
ZSCAN25	1.67533	0.483528	0.315578
MOGS	0.528749	0.485255	0.31403
ARID1A	0.527333	0.491634	0.308358
ATXN10	0.527333	0.491634	0.308358
FEN1	0.527333	0.491634	0.308358
MYO5A	0.527333	0.491634	0.308358
PDHX	0.527333	0.491634	0.308358
PTPRA	0.527333	0.491634	0.308358
BOP1	0.676027	0.491849	0.308168
BTN2A1	0.676027	0.491849	0.308168
DAD1	0.676027	0.491849	0.308168
DBR1	0.676027	0.491849	0.308168
HEBP1	0.676027	0.491849	0.308168
HNRNPK	0.676027	0.491849	0.308168
MRPS26	0.676027	0.491849	0.308168
POFUT1	0.676027	0.491849	0.308168
RBM15	0.676027	0.491849	0.308168
RPS6KA3	0.676027	0.491849	0.308168
STK38	0.676027	0.491849	0.308168
SUMF2	0.676027	0.491849	0.308168
TACC1	0.676027	0.491849	0.308168
TBC1D15	0.676027	0.491849	0.308168
TNFRSF10B	0.676027	0.491849	0.308168
UBXN7	0.676027	0.491849	0.308168
WDR61	0.676027	0.491849	0.308168
IFI30	0.528324	0.503739	0.297795
KIF21A	0.528324	0.503739	0.297795
NUB1	0.528324	0.503739	0.297795
PPRC1	0.528324	0.503739	0.297795
PRKAR1A	0.528324	0.503739	0.297795
SSR2	0.528324	0.503739	0.297795
THOC1	0.528324	0.503739	0.297795
TMED10	0.528324	0.503739	0.297795
ACYP1	4.2312	0.509804	0.292597
AMPD3	4.2312	0.509804	0.292597
ANAPC15	4.2312	0.509804	0.292597
ANK1	4.2312	0.509804	0.292597
APLF	4.2312	0.509804	0.292597
ATG2B	4.2312	0.509804	0.292597
ATP6V1C2	4.2312	0.509804	0.292597
B4GALT6	4.2312	0.509804	0.292597
BACE1	4.2312	0.509804	0.292597
BBS7	4.2312	0.509804	0.292597
BTN3A3	4.2312	0.509804	0.292597
C8orf76	4.2312	0.509804	0.292597
CARD9	4.2312	0.509804	0.292597
CCDC15	4.2312	0.509804	0.292597
CCDC167	4.2312	0.509804	0.292597
CCNJ	4.2312	0.509804	0.292597
CD3EAP	4.2312	0.509804	0.292597
CD58	4.2312	0.509804	0.292597
CDH1	4.2312	0.509804	0.292597
CDKN2AIP	4.2312	0.509804	0.292597
CEP44	4.2312	0.509804	0.292597
CHRD	4.2312	0.509804	0.292597
CKS1B	4.2312	0.509804	0.292597
CLDN1	4.2312	0.509804	0.292597
CLIP4	4.2312	0.509804	0.292597
CLN6	4.2312	0.509804	0.292597
CLUHP3	4.2312	0.509804	0.292597
CRACR2B	4.2312	0.509804	0.292597
CSRP2	4.2312	0.509804	0.292597
E2F6	4.2312	0.509804	0.292597
EPB41L4A	4.2312	0.509804	0.292597
EPGN	4.2312	0.509804	0.292597
ESYT3	4.2312	0.509804	0.292597
FANCC	4.2312	0.509804	0.292597
FASTKD1	4.2312	0.509804	0.292597
FBXL12	4.2312	0.509804	0.292597
FCHO1	4.2312	0.509804	0.292597
FDX2	4.2312	0.509804	0.292597
FGFR1	4.2312	0.509804	0.292597
FLVCR2	4.2312	0.509804	0.292597
FMOD	4.2312	0.509804	0.292597
FOXO4	4.2312	0.509804	0.292597
FRMD6	4.2312	0.509804	0.292597
FRY	4.2312	0.509804	0.292597
FST	4.2312	0.509804	0.292597
FUNDC2	4.2312	0.509804	0.292597
GARNL3	4.2312	0.509804	0.292597
GNAL	4.2312	0.509804	0.292597
GSTT1	4.2312	0.509804	0.292597
H3-5	4.2312	0.509804	0.292597
HMOX1	4.2312	0.509804	0.292597
HNRNPH2	4.2312	0.509804	0.292597
HOXC9	4.2312	0.509804	0.292597
ING2	4.2312	0.509804	0.292597
INTS9	4.2312	0.509804	0.292597
KCTD18	4.2312	0.509804	0.292597
KIAA0232	4.2312	0.509804	0.292597
KIF9	4.2312	0.509804	0.292597
KLHL28	4.2312	0.509804	0.292597
L2HGDH	4.2312	0.509804	0.292597
LHPP	4.2312	0.509804	0.292597
LHX4	4.2312	0.509804	0.292597
LINC00339	4.2312	0.509804	0.292597
LINC00842	4.2312	0.509804	0.292597
LINC02348	4.2312	0.509804	0.292597
LMBR1L	4.2312	0.509804	0.292597
LOC150776	4.2312	0.509804	0.292597
LOC155060	4.2312	0.509804	0.292597
LOC389641	4.2312	0.509804	0.292597
LOC646214	4.2312	0.509804	0.292597
LOC728024	4.2312	0.509804	0.292597
LOC730183	4.2312	0.509804	0.292597
LPCAT4	4.2312	0.509804	0.292597
LPIN3	4.2312	0.509804	0.292597
LYST	4.2312	0.509804	0.292597
MAP3K12	4.2312	0.509804	0.292597
MAP3K6	4.2312	0.509804	0.292597
MAPK8IP1	4.2312	0.509804	0.292597
MAPKAPK5	4.2312	0.509804	0.292597
MED25	4.2312	0.509804	0.292597
MFSD10	4.2312	0.509804	0.292597
MICALL2	4.2312	0.509804	0.292597
MRAS	4.2312	0.509804	0.292597
MSX2	4.2312	0.509804	0.292597
MUC4	4.2312	0.509804	0.292597
MYB	4.2312	0.509804	0.292597
MYOM1	4.2312	0.509804	0.292597
N4BP2L2-IT2	4.2312	0.509804	0.292597
NIPBL-DT	4.2312	0.509804	0.292597
NMNAT3	4.2312	0.509804	0.292597
NUDT2	4.2312	0.509804	0.292597
P4HA3	4.2312	0.509804	0.292597
PAPLN	4.2312	0.509804	0.292597
PI4K2B	4.2312	0.509804	0.292597
PINK1	4.2312	0.509804	0.292597
PKMYT1	4.2312	0.509804	0.292597
PLAGL2	4.2312	0.509804	0.292597
PMEL	4.2312	0.509804	0.292597
PMEPA1	4.2312	0.509804	0.292597
PMS2CL	4.2312	0.509804	0.292597
PPM1K	4.2312	0.509804	0.292597
PPP2R3A	4.2312	0.509804	0.292597
PPP3CC	4.2312	0.509804	0.292597
PPTC7	4.2312	0.509804	0.292597
PRELID3A	4.2312	0.509804	0.292597
PRR15	4.2312	0.509804	0.292597
PRSS8	4.2312	0.509804	0.292597
PSD4	4.2312	0.509804	0.292597
PTK7	4.2312	0.509804	0.292597
PXMP4	4.2312	0.509804	0.292597
PYGO2	4.2312	0.509804	0.292597
RAB31	4.2312	0.509804	0.292597
RAB42	4.2312	0.509804	0.292597
RAD51B	4.2312	0.509804	0.292597
RBBP9	4.2312	0.509804	0.292597
RBP4	4.2312	0.509804	0.292597
RCBTB1	4.2312	0.509804	0.292597
RELT	4.2312	0.509804	0.292597
RFXAP	4.2312	0.509804	0.292597
RHBDD2	4.2312	0.509804	0.292597
RIC8B	4.2312	0.509804	0.292597
RIMS4	4.2312	0.509804	0.292597
RNY5	4.2312	0.509804	0.292597
RPL13AP20	4.2312	0.509804	0.292597
RPL22	4.2312	0.509804	0.292597
RPS27A	4.2312	0.509804	0.292597
SAMD10	4.2312	0.509804	0.292597
SCARNA8	4.2312	0.509804	0.292597
SDC3	4.2312	0.509804	0.292597
SDHAP3	4.2312	0.509804	0.292597
SEC22A	4.2312	0.509804	0.292597
SEC61A2	4.2312	0.509804	0.292597
SFXN2	4.2312	0.509804	0.292597
SLC17A5	4.2312	0.509804	0.292597
SLFN12	4.2312	0.509804	0.292597
SMKR1	4.2312	0.509804	0.292597
SNORA37	4.2312	0.509804	0.292597
SNORA58	4.2312	0.509804	0.292597
SNORA73A	4.2312	0.509804	0.292597
SNORA75	4.2312	0.509804	0.292597
SNORD12C	4.2312	0.509804	0.292597
SNORD26	4.2312	0.509804	0.292597
SNORD88A	4.2312	0.509804	0.292597
STAG3L4	4.2312	0.509804	0.292597
STX11	4.2312	0.509804	0.292597
SULT1A1	4.2312	0.509804	0.292597
TBC1D10B	4.2312	0.509804	0.292597
TDP1	4.2312	0.509804	0.292597
TECPR2	4.2312	0.509804	0.292597
TESK2	4.2312	0.509804	0.292597
THAP2	4.2312	0.509804	0.292597
TIMM23	4.2312	0.509804	0.292597
TLE4	4.2312	0.509804	0.292597
TMEM184B	4.2312	0.509804	0.292597
TMEM75	4.2312	0.509804	0.292597
TRIM22	4.2312	0.509804	0.292597
TRPS1	4.2312	0.509804	0.292597
TTC30A	4.2312	0.509804	0.292597
TUSC3	4.2312	0.509804	0.292597
USP49	4.2312	0.509804	0.292597
VAMP5	4.2312	0.509804	0.292597
WAC-AS1	4.2312	0.509804	0.292597
WASHC3	4.2312	0.509804	0.292597
XPNPEP3	4.2312	0.509804	0.292597
YEATS4	4.2312	0.509804	0.292597
ZHX2	4.2312	0.509804	0.292597
ZMYM5	4.2312	0.509804	0.292597
ZNF114	4.2312	0.509804	0.292597
ZNF136	4.2312	0.509804	0.292597
ZNF14	4.2312	0.509804	0.292597
ZNF19	4.2312	0.509804	0.292597
ZNF268	4.2312	0.509804	0.292597
ZNF275	4.2312	0.509804	0.292597
ZNF30	4.2312	0.509804	0.292597
ZNF320	4.2312	0.509804	0.292597
ZNF362	4.2312	0.509804	0.292597
ZNF430	4.2312	0.509804	0.292597
ZNF490	4.2312	0.509804	0.292597
ZNF564	4.2312	0.509804	0.292597
ZNF586	4.2312	0.509804	0.292597
ZNF621	4.2312	0.509804	0.292597
ZNF670	4.2312	0.509804	0.292597
ZNF700	4.2312	0.509804	0.292597
ZNF791	4.2312	0.509804	0.292597
ZNRF1	4.2312	0.509804	0.292597
ZSCAN5A	4.2312	0.509804	0.292597
ZSCAN9	4.2312	0.509804	0.292597
ANXA2	0.526206	0.515477	0.287791
ATP5MC3	0.526206	0.515477	0.287791
BNIP3L	0.526206	0.515477	0.287791
GPAA1	0.526206	0.515477	0.287791
MSH3	0.526206	0.515477	0.287791
PPP6C	0.526206	0.515477	0.287791
RNF6	0.526206	0.515477	0.287791
SEC23IP	0.526206	0.515477	0.287791
TGFBR3	0.526206	0.515477	0.287791
TMEM165	0.526206	0.515477	0.287791
TMEM267	0.526206	0.515477	0.287791
TMTC3	0.526206	0.515477	0.287791
TSC22D1	0.526206	0.515477	0.287791
USP13	0.526206	0.515477	0.287791
VCPIP1	0.526206	0.515477	0.287791
VRK1	0.526206	0.515477	0.287791
CAPZA2	0.592798	0.515477	0.287791
DDI2	0.592798	0.515477	0.287791
FYCO1	0.592798	0.515477	0.287791
MTMR2	0.592798	0.515477	0.287791
NCSTN	0.592798	0.515477	0.287791
PDIA3P1	0.592798	0.515477	0.287791
RIPOR1	0.592798	0.515477	0.287791
STK38L	0.592798	0.515477	0.287791
TXNDC15	0.592798	0.515477	0.287791
UBA3	0.592798	0.515477	0.287791
AKAP1	0.74197	0.516292	0.287104
ATAD5	0.74197	0.516292	0.287104
ATG16L1	0.74197	0.516292	0.287104
DCAF13	0.74197	0.516292	0.287104
HSPA2	0.74197	0.516292	0.287104
KIAA1958	0.74197	0.516292	0.287104
MED6	0.74197	0.516292	0.287104
MPDU1	0.74197	0.516292	0.287104
MTG2	0.74197	0.516292	0.287104
NDUFA11	0.74197	0.516292	0.287104
NFKBIB	0.74197	0.516292	0.287104
PHTF2	0.74197	0.516292	0.287104
PPP1R13L	0.74197	0.516292	0.287104
RFC5	0.74197	0.516292	0.287104
RSBN1L	0.74197	0.516292	0.287104
SCML1	0.74197	0.516292	0.287104
SEC14L1	0.74197	0.516292	0.287104
SOS1	0.74197	0.516292	0.287104
SPOUT1	0.74197	0.516292	0.287104
SRSF8	0.74197	0.516292	0.287104
SUSD5	0.74197	0.516292	0.287104
TBL3	0.74197	0.516292	0.287104
TM9SF1	0.74197	0.516292	0.287104
TRIM16L	0.74197	0.516292	0.287104
USP15	0.74197	0.516292	0.287104
VPS13B	0.74197	0.516292	0.287104
VPS13D	0.74197	0.516292	0.287104
ANAPC2	0.527729	0.52678	0.278371
DDX52	0.527729	0.52678	0.278371
OTUD5	0.527729	0.52678	0.278371
SLC25A5	0.527729	0.52678	0.278371
TEAD1	0.527729	0.52678	0.278371
TRIP10	0.527729	0.52678	0.278371
CUL2	0.656451	0.536893	0.270112
MYL12B	0.656451	0.536893	0.270112
RAD18	0.656451	0.536893	0.270112
TOPORS	0.656451	0.536893	0.270112
ACSL5	0.918993	0.54333	0.264936
ALG3	0.918993	0.54333	0.264936
AMMECR1	0.918993	0.54333	0.264936
ANKRD40	0.918993	0.54333	0.264936
AP1AR	0.918993	0.54333	0.264936
ARHGAP42	0.918993	0.54333	0.264936
ARMH3	0.918993	0.54333	0.264936
ASB8	0.918993	0.54333	0.264936
ATP5PD	0.918993	0.54333	0.264936
BCL2L1	0.918993	0.54333	0.264936
BMP6	0.918993	0.54333	0.264936
CAMKK1	0.918993	0.54333	0.264936
CENPK	0.918993	0.54333	0.264936
CUTALP	0.918993	0.54333	0.264936
DLAT	0.918993	0.54333	0.264936
DPY19L1	0.918993	0.54333	0.264936
DSTYK	0.918993	0.54333	0.264936
EXOC5	0.918993	0.54333	0.264936
FAM118A	0.918993	0.54333	0.264936
FARS2	0.918993	0.54333	0.264936
FOSL1	0.918993	0.54333	0.264936
FOXP4	0.918993	0.54333	0.264936
GGCT	0.918993	0.54333	0.264936
GLB1L2	0.918993	0.54333	0.264936
GPD1L	0.918993	0.54333	0.264936
INTS2	0.918993	0.54333	0.264936
LDLRAD3	0.918993	0.54333	0.264936
MED4	0.918993	0.54333	0.264936
MINDY3	0.918993	0.54333	0.264936
MKRN2	0.918993	0.54333	0.264936
NLE1	0.918993	0.54333	0.264936
NME7	0.918993	0.54333	0.264936
OAZ2	0.918993	0.54333	0.264936
OLFML1	0.918993	0.54333	0.264936
OTUD4	0.918993	0.54333	0.264936
OXNAD1	0.918993	0.54333	0.264936
PDLIM1	0.918993	0.54333	0.264936
PIGBOS1	0.918993	0.54333	0.264936
PRPF39	0.918993	0.54333	0.264936
RAB11FIP2	0.918993	0.54333	0.264936
RAD54L	0.918993	0.54333	0.264936
RIT1	0.918993	0.54333	0.264936
RNF38	0.918993	0.54333	0.264936
RRP7A	0.918993	0.54333	0.264936
SKP1P2	0.918993	0.54333	0.264936
SLC47A1	0.918993	0.54333	0.264936
SOS2	0.918993	0.54333	0.264936
TAF5L	0.918993	0.54333	0.264936
TMEM132A	0.918993	0.54333	0.264936
TNKS	0.918993	0.54333	0.264936
TXNDC9	0.918993	0.54333	0.264936
VIPAS39	0.918993	0.54333	0.264936
VPS37C	0.918993	0.54333	0.264936
WDR92	0.918993	0.54333	0.264936
ZBED6	0.918993	0.54333	0.264936
ABCD1	1.0856	0.54333	0.264936
ADGRE2	1.0856	0.54333	0.264936
AFMID	1.0856	0.54333	0.264936
ARFGAP3	1.0856	0.54333	0.264936
ARHGAP29	1.0856	0.54333	0.264936
ARHGAP39	1.0856	0.54333	0.264936
ATP10D	1.0856	0.54333	0.264936
ATP8B3	1.0856	0.54333	0.264936
[truncated: 26,266 more rows]

## Sheet: Sheet3
##Databases: KEGG PATHWAY, Reactome
##Statistical test method: hypergeometric test / Fisher's exact test
##FDR correction method: Benjamini and Hochberg
#Term	Database	ID	Input number	Background number	P-Value	Corrected P-Value	Input	Hyperlink
Metabolic pathways	KEGG PATHWAY	hsa01100	13	1433	0.00135602	0.00987146	PLCB1|ATIC|MAT2A|P4HA2|GNS|CEPT1|NFS1|PAICS|AGPAT5|ESD|DCTPP1|POMT1|HSD17B4	http://www.genome.jp/kegg-bin/show_pathway?hsa01100/hsa:2799%09red/hsa:9054%09red/hsa:10606%09red/hsa:4144%09red/hsa:23236%09red/hsa:8974%09red/hsa:2098%09red/hsa:79077%09red/hsa:55326%09red/hsa:10390%09red/hsa:10585%09red/hsa:471%09red/hsa:3295%09red
RNA transport	KEGG PATHWAY	hsa03013	7	165	2.21013e-06	0.0001746	DDX20|GEMIN4|GEMIN5|RPP40|TPR|NUP205|RANBP2	http://www.genome.jp/kegg-bin/show_pathway?hsa03013/hsa:5903%09red/hsa:25929%09red/hsa:50628%09red/hsa:11218%09red/hsa:10799%09red/hsa:23165%09red/hsa:7175%09red
Human papillomavirus infection	KEGG PATHWAY	hsa05165	7	330	0.000163813	0.00299735	CSNK1A1|NOTCH2|VTN|ITGAV|LAMB3|THBS1|CCN1	http://www.genome.jp/kegg-bin/show_pathway?hsa05165/hsa:890%09red/hsa:7448%09red/hsa:3685%09red/hsa:3914%09red/hsa:1452%09red/hsa:7057%09red/hsa:4853%09red
Pathways in cancer	KEGG PATHWAY	hsa05200	6	530	0.0102903	0.0461238	PLCB1|NOTCH2|ITGAV|TPR|LAMB3|TXNRD1	http://www.genome.jp/kegg-bin/show_pathway?hsa05200/hsa:7296%09red/hsa:3685%09red/hsa:3914%09red/hsa:23236%09red/hsa:7175%09red/hsa:4853%09red
Focal adhesion	KEGG PATHWAY	hsa04510	5	199	0.000690597	0.00602074	LAMB3|THBS1|FLNB|ITGAV|VTN	http://www.genome.jp/kegg-bin/show_pathway?hsa04510/hsa:7057%09red/hsa:7448%09red/hsa:3685%09red/hsa:3914%09red/hsa:2317%09red
ECM-receptor interaction	KEGG PATHWAY	hsa04512	4	86	0.000261142	0.00330084	LAMB3|THBS1|ITGAV|VTN	http://www.genome.jp/kegg-bin/show_pathway?hsa04512/hsa:7057%09red/hsa:7448%09red/hsa:3685%09red/hsa:3914%09red
@@Cell cycle	KEGG PATHWAY	hsa04110	4	124	0.000986994	0.00789595	BUB1|ORC3|CCN1|PRKDC	http://www.genome.jp/kegg-bin/show_pathway?hsa04110/hsa:890%09red/hsa:699%09red/hsa:5591%09red/hsa:23595%09red
Thyroid hormone signaling pathway	KEGG PATHWAY	hsa04919	4	119	0.000851	0.00724098	PLCB1|MED12|NOTCH2|ITGAV	http://www.genome.jp/kegg-bin/show_pathway?hsa04919/hsa:9968%09red/hsa:3685%09red/hsa:23236%09red/hsa:4853%09red
Proteoglycans in cancer	KEGG PATHWAY	hsa05205	4	203	0.00559645	0.0269997	FLNB|THBS1|ITGAV|VTN	http://www.genome.jp/kegg-bin/show_pathway?hsa05205/hsa:7448%09red/hsa:3685%09red/hsa:7057%09red/hsa:2317%09red
PI3K-Akt signaling pathway	KEGG PATHWAY	hsa04151	4	354	0.0343803	0.106511	LAMB3|THBS1|ITGAV|VTN	http://www.genome.jp/kegg-bin/show_pathway?hsa04151/hsa:7057%09red/hsa:7448%09red/hsa:3685%09red/hsa:3914%09red
Protein digestion and absorption	KEGG PATHWAY	hsa04974	3	90	0.0039991	0.0225664	COL5A2|COL27A1|COL12A1	http://www.genome.jp/kegg-bin/show_pathway?hsa04974/hsa:1290%09red/hsa:1303%09red/hsa:85301%09red
TGF-beta signaling pathway	KEGG PATHWAY	hsa04350	3	94	0.00449922	0.0243035	ZFYVE16|LTBP1|THBS1	http://www.genome.jp/kegg-bin/show_pathway?hsa04350/hsa:7057%09red/hsa:9765%09red/hsa:4052%09red
Ribosome biogenesis in eukaryotes	KEGG PATHWAY	hsa03008	3	105	0.00606357	0.0285983	RPP40|NOL6|WDR36	http://www.genome.jp/kegg-bin/show_pathway?hsa03008/hsa:134430%09red/hsa:10799%09red/hsa:65083%09red
Cell adhesion molecules (CAMs)	KEGG PATHWAY	hsa04514	3	146	0.0145127	0.0611468	NRCAM|ICAM1|ITGAV	http://www.genome.jp/kegg-bin/show_pathway?hsa04514/hsa:3685%09red/hsa:4897%09red/hsa:3383%09red
Phagosome	KEGG PATHWAY	hsa04145	3	152	0.0161126	0.0669945	THBS1|ITGAV|DYNC1H1	http://www.genome.jp/kegg-bin/show_pathway?hsa04145/hsa:1778%09red/hsa:3685%09red/hsa:7057%09red
Cellular senescence	KEGG PATHWAY	hsa04218	3	160	0.0183941	0.0731138	RAD50|CCN1|SLC25A4	http://www.genome.jp/kegg-bin/show_pathway?hsa04218/hsa:291%09red/hsa:890%09red/hsa:10111%09red
Calcium signaling pathway	KEGG PATHWAY	hsa04020	3	193	0.0296089	0.0984346	NOP9|PLCB1|SLC25A4	http://www.genome.jp/kegg-bin/show_pathway?hsa04020/hsa:291%09red/hsa:56413%09red/hsa:23236%09red
Huntington disease	KEGG PATHWAY	hsa05016	3	193	0.0296089	0.0984346	PLCB1|TAF4B|SLC25A4	http://www.genome.jp/kegg-bin/show_pathway?hsa05016/hsa:6875%09red/hsa:291%09red/hsa:23236%09red
Viral carcinogenesis	KEGG PATHWAY	hsa05203	3	201	0.0327639	0.105385	DDX3X|CCN1|SND1	http://www.genome.jp/kegg-bin/show_pathway?hsa05203/hsa:27044%09red/hsa:1654%09red/hsa:890%09red
Human T-cell leukemia virus 1 infection	KEGG PATHWAY	hsa05166	3	219	0.0404765	0.116278	CCN1|ICAM1|SLC25A4	http://www.genome.jp/kegg-bin/show_pathway?hsa05166/hsa:291%09red/hsa:890%09red/hsa:3383%09red
MicroRNAs in cancer	KEGG PATHWAY	hsa05206	3	299	0.0844381	0.175222	CYP1B1|NOTCH2|THBS1	http://www.genome.jp/kegg-bin/show_pathway?hsa05206/hsa:1545%09red/hsa:7057%09red/hsa:4853%09red
Non-homologous end-joining	KEGG PATHWAY	hsa03450	2	13	0.0011723	0.00890246	PRKDC|RAD50	http://www.genome.jp/kegg-bin/show_pathway?hsa03450/hsa:10111%09red/hsa:5591%09red
Antifolate resistance	KEGG PATHWAY	hsa01523	2	31	0.00566358	0.0271165	ABCG2|ATIC	http://www.genome.jp/kegg-bin/show_pathway?hsa01523/hsa:9429%09red/hsa:471%09red
Base excision repair	KEGG PATHWAY	hsa03410	2	33	0.00635399	0.0295478	APEX1|TDG	http://www.genome.jp/kegg-bin/show_pathway?hsa03410/hsa:6996%09red/hsa:328%09red
African trypanosomiasis	KEGG PATHWAY	hsa05143	2	37	0.00784326	0.0359199	PLCB1|ICAM1	http://www.genome.jp/kegg-bin/show_pathway?hsa05143/hsa:23236%09red/hsa:3383%09red
Malaria	KEGG PATHWAY	hsa05144	2	49	0.0131419	0.0565014	ICAM1|THBS1	http://www.genome.jp/kegg-bin/show_pathway?hsa05144/hsa:7057%09red/hsa:3383%09red
Arrhythmogenic right ventricular cardiomyopathy (ARVC)	KEGG PATHWAY	hsa05412	2	77	0.0298597	0.0984346	CACNA2D3|ITGAV	http://www.genome.jp/kegg-bin/show_pathway?hsa05412/hsa:55799%09red/hsa:3685%09red
Peroxisome	KEGG PATHWAY	hsa04146	2	83	0.0341473	0.106311	SLC25A17|HSD17B4	http://www.genome.jp/kegg-bin/show_pathway?hsa04146/hsa:10478%09red/hsa:3295%09red
Salmonella infection	KEGG PATHWAY	hsa05132	2	83	0.0341473	0.106311	FLNB|DYNC1H1	http://www.genome.jp/kegg-bin/show_pathway?hsa05132/hsa:1778%09red/hsa:2317%09red
Hypertrophic cardiomyopathy (HCM)	KEGG PATHWAY	hsa05410	2	90	0.0394314	0.11604	CACNA2D3|ITGAV	http://www.genome.jp/kegg-bin/show_pathway?hsa05410/hsa:55799%09red/hsa:3685%09red
mRNA surveillance pathway	KEGG PATHWAY	hsa03015	2	91	0.0402101	0.11604	CSTF2T|WDR33	http://www.genome.jp/kegg-bin/show_pathway?hsa03015/hsa:55339%09red/hsa:23283%09red
Small cell lung cancer	KEGG PATHWAY	hsa05222	2	93	0.041785	0.118956	LAMB3|ITGAV	http://www.genome.jp/kegg-bin/show_pathway?hsa05222/hsa:3685%09red/hsa:3914%09red
Amoebiasis	KEGG PATHWAY	hsa05146	2	95	0.0433828	0.120254	PLCB1|LAMB3	http://www.genome.jp/kegg-bin/show_pathway?hsa05146/hsa:3914%09red/hsa:23236%09red
Dilated cardiomyopathy (DCM)	KEGG PATHWAY	hsa05414	2	96	0.0441901	0.121957	CACNA2D3|ITGAV	http://www.genome.jp/kegg-bin/show_pathway?hsa05414/hsa:55799%09red/hsa:3685%09red
Glycerophospholipid metabolism	KEGG PATHWAY	hsa00564	2	97	0.0450031	0.123661	AGPAT5|CEPT1	http://www.genome.jp/kegg-bin/show_pathway?hsa00564/hsa:55326%09red/hsa:10390%09red
Progesterone-mediated oocyte maturation	KEGG PATHWAY	hsa04914	2	99	0.0466455	0.124388	BUB1|CCN1	http://www.genome.jp/kegg-bin/show_pathway?hsa04914/hsa:699%09red/hsa:890%09red
AGE-RAGE signaling pathway in diabetic complications	KEGG PATHWAY	hsa04933	2	100	0.0474749	0.126068	PLCB1|ICAM1	http://www.genome.jp/kegg-bin/show_pathway?hsa04933/hsa:23236%09red/hsa:3383%09red
Purine metabolism	KEGG PATHWAY	hsa00230	2	130	0.0746685	0.163251	PAICS|ATIC	http://www.genome.jp/kegg-bin/show_pathway?hsa00230/hsa:471%09red/hsa:10606%09red
Ubiquitin mediated proteolysis	KEGG PATHWAY	hsa04120	2	137	0.0815885	0.17214	UBA6|UBE2Z	http://www.genome.jp/kegg-bin/show_pathway?hsa04120/hsa:55236%09red/hsa:65264%09red
Fluid shear stress and atherosclerosis	KEGG PATHWAY	hsa05418	2	139	0.083601	0.174953	ICAM1|ITGAV	http://www.genome.jp/kegg-bin/show_pathway?hsa05418/hsa:3685%09red/hsa:3383%09red
Breast cancer	KEGG PATHWAY	hsa05224	2	147	0.0917994	0.180739	CSNK1A1|NOTCH2	http://www.genome.jp/kegg-bin/show_pathway?hsa05224/hsa:1452%09red/hsa:4853%09red
Phospholipase D signaling pathway	KEGG PATHWAY	hsa04072	2	148	0.0928403	0.181977	PLCB1|AGPAT5	http://www.genome.jp/kegg-bin/show_pathway?hsa04072/hsa:55326%09red/hsa:23236%09red
Adrenergic signaling in cardiomyocytes	KEGG PATHWAY	hsa04261	2	149	0.0938846	0.181977	PLCB1|CACNA2D3	http://www.genome.jp/kegg-bin/show_pathway?hsa04261/hsa:55799%09red/hsa:23236%09red
Oxytocin signaling pathway	KEGG PATHWAY	hsa04921	2	153	0.098096	0.189014	PLCB1|CACNA2D3	http://www.genome.jp/kegg-bin/show_pathway?hsa04921/hsa:55799%09red/hsa:23236%09red
Wnt signaling pathway	KEGG PATHWAY	hsa04310	2	160	0.105591	0.199601	PLCB1|CSNK1A1	http://www.genome.jp/kegg-bin/show_pathway?hsa04310/hsa:1452%09red/hsa:23236%09red
Hepatitis B	KEGG PATHWAY	hsa05161	2	163	0.10885	0.202306	DDX3X|CCN1	http://www.genome.jp/kegg-bin/show_pathway?hsa05161/hsa:1654%09red/hsa:890%09red
cGMP-PKG signaling pathway	KEGG PATHWAY	hsa04022	2	167	0.113236	0.205057	PLCB1|SLC25A4	http://www.genome.jp/kegg-bin/show_pathway?hsa04022/hsa:291%09red/hsa:23236%09red
Influenza A	KEGG PATHWAY	hsa05164	2	167	0.113236	0.205057	ICAM1|SLC25A4	http://www.genome.jp/kegg-bin/show_pathway?hsa05164/hsa:291%09red/hsa:3383%09red
Hepatocellular carcinoma	KEGG PATHWAY	hsa05225	2	168	0.114339	0.20626	CSNK1A1|TXNRD1	http://www.genome.jp/kegg-bin/show_pathway?hsa05225/hsa:7296%09red/hsa:1452%09red
Epstein-Barr virus infection	KEGG PATHWAY	hsa05169	2	201	0.152146	0.239791	CCN1|ICAM1	http://www.genome.jp/kegg-bin/show_pathway?hsa05169/hsa:890%09red/hsa:3383%09red
Rap1 signaling pathway	KEGG PATHWAY	hsa04015	2	210	0.162847	0.247403	PLCB1|THBS1	http://www.genome.jp/kegg-bin/show_pathway?hsa04015/hsa:7057%09red/hsa:23236%09red
Human cytomegalovirus infection	KEGG PATHWAY	hsa05163	2	225	0.180966	0.265361	PLCB1|ITGAV	http://www.genome.jp/kegg-bin/show_pathway?hsa05163/hsa:3685%09red/hsa:23236%09red
MAPK signaling pathway	KEGG PATHWAY	hsa04010	2	295	0.26818	0.326238	CACNA2D3|FLNB	http://www.genome.jp/kegg-bin/show_pathway?hsa04010/hsa:55799%09red/hsa:2317%09red
Herpes simplex virus 1 infection	KEGG PATHWAY	hsa05168	2	492	0.502548	0.514766	ZNF669|ZNF37A	http://www.genome.jp/kegg-bin/show_pathway?hsa05168/hsa:7587%09red/hsa:79862%09red
